# Supplementary material for: More than just a metabolic regulator - elucidation and validation of new targets of PdhR in Escherichia coli
Source: BMC Syst Biol. 2011 Dec 14;5:197. doi: 10.1186/1752-0509-5-197 (PMC3265435; doi:10.1186/1752-0509-5-197)
Supplement: Additional file 1 — Results of gene-expression analysis. Gene expression data, z-scores, regulatory scores and information on the position of detected binding sites. [file 1752-0509-5-197-S1.XLS]

## Sheet: Tested targets
Legend
Putative targets are ordered according to the (subjective) strength of supporting evidence.
Column 1&2:	Regulator and targets grouped into operons. If an operon contains several genes, the first gene of the operon is denoted
	in bold.
Column 3-7:	Information on the putative phylogenetically conserved binding site. The last two colums indicate the overlap
	with a conserved position.
Column 8:	Z-score of the mutual information between the expression of regulator and target across 730 microarrays of M3D.
Column 9-11:	Fold-changes of the expression of this gene between wild-type and delta_pdhR as well as plasmid containing strain and
	overexpressing strain.
Grey rows:	Regulation is supported by a putative phylogenetically conserved binding site and evidence of regulation of
	functionally related genes by PdhR (should not be tested experimentally!)
Glycolate degradation
Regulator	Target	Putative binding site			Conserved overlap		Z-score	Average log fold change microarrays
		Start	End	Strand	Length	Percentage		Knockout	Overexp.	Combined
PdhR	glcA	3126143	3126165	-1	17	100	0.407	0.783696	-1.50483	2.28853
	glcB						2.57	0.670464	-1.28363	1.95409
	glcD						1.7	1.11858	-2.58775	3.70632
	glcF						0.43	1.23425	-3.12735	4.36161
	glcG						2.83	0.591252	-1.52023	2.11148
							1.5874			2.88441
Dcw-cluster
Regulation of genes involved in replication
Regulator	Target	Putative binding site			Conserved overlap		Z-score	Average log fold change microarrays
		Start	End	Strand	Length	Percentage		Knockout	Overexp.	Combined
PdhR	ddlB	89542	89565	1	20	95.2	2.19	0.292391	0.301178	-0.00878701
	ftsA						1.34	0.28611	-0.00714469	0.293254
	ftsI						4.67	0.224477	-0.0545437	0.279021
	ftsL						3.5	0.26927	0.0308626	0.238407
	ftsQ						2.24	0.33035	0.15407	0.17628
	ftsW						4.23	0.337661	0.191406	0.146256
	ftsZ						1.48	0.32857	0.1638	0.164771
	lpxC						1.26	0.32939	0.0982919	0.231098
	mraW						4.12	0.0658937	0.177908	-0.112014
	mraY						3.97	0.310239	0.138426	0.171813
	mraZ						2.46	0.598485	-0.0202856	0.618771
	murC						5.29	0.178418	0.238188	-0.05977
	murD						5.3	0.298517	0.324602	-0.0260842
	murE						3.94	0.402472	0.0689197	0.333552
	murF						3.73	0.267947	0.0647047	0.203243
	murG						4.02	0.199261	0.229008	-0.0297469
							3.35875			0.163754
Putative pyruvate uptake system
Regulator	Target	Putative binding site			Conserved overlap		Z-score	Average log fold change microarrays
		Start	End	Strand	Length	Percentage		Knockout	Overexp.	Combined
PdhR	ynfM	1667647	1667667	1	17	85	0.31	1.21479	1.21479	1.21479
							0.31			1.21479
Methionine biosynthesis
Regulator	Target	Putative binding site			Conserved overlap		Z-score	Average log fold change microarrays
		Start	End	Strand	Length	Percentage		Knockout	Overexp.	Combined
PdhR	metB	4126575	4126597	1	17	89.5	2.38	-0.133442	-1.48776	1.35432
	metL						1.82	0.0660883	-0.500768	0.566857
							2.1			0.960587
Known targets of PdhR (for comparison)
Pyruvatedehydrogenase complex
Regulator	Target	Putative binding site			Conserved overlap		Z-score	Average log fold change microarrays
		Start	End	Strand	Length	Percentage		Knockout	Overexp.	Combined
PdhR	aceE	122041	122064	1	17	100	6.6	2.81373	-1.68529	4.49903
	aceF						6.76	2.5502	-1.46638	4.01658
	lpd						2.78	1.23779	0.415216	0.822576
							5.38			3.11273
NADH dehydrogenase
Regulator	Target	Putative binding site			Conserved overlap		Z-score	Average log fold change microarrays
		Start	End	Strand	Length	Percentage		Knockout	Overexp.	Combined
PdhR	cyoA	451043	451065	-1	17	100	1.52	0.445829	0.668723	-0.222895
	cyoB						2.17	0.346753	0.882183	-0.53543
	cyoC						2.42	0.242006	0.975632	-0.733626
	cyoD						2.22	0.28818	0.940095	-0.651915
	cyoE						2.56	0.388367	0.789276	-0.40091
							2.178			-0.508955
Lipoate synthase
Regulator	Target	Putative binding site			Conserved overlap		Z-score	Average log fold change microarrays
		Start	End	Strand	Length	Percentage		Knockout	Overexp.	Combined
PdhR	lipA	659445	659468	-1	21	87.5	4.23	0.0231371	0.173441	-0.150304
							4.23			-0.150304
Iron uptake
Regulator	Target	Putative binding site			Conserved overlap		Z-score	Average log fold change microarrays
		Start	End	Strand	Length	Percentage		Knockout	Overexp.	Combined
PdhR	fecA	4514761	4514784	-1	17	100	4	0.566442	-0.0130877	0.57953
	fecB						4.08	0.540459	-0.0899265	0.630386
	fecC						3.05	0.56956	-0.0975921	0.667153
	fecD						2.5	0.533492	-0.10315	0.636642
	fecE						2.81	0.263519	0.0715694	0.191949
							3.288			0.541132
Heme biosynthesis
Regulator	Target	Putative binding site			Conserved overlap		Z-score	Average log fold change microarrays
		Start	End	Strand	Length	Percentage		Knockout	Overexp.	Combined
PdhR	hemL	175075	175098	-1	17	100	1.6	0.0269209	-0.00812554	0.0350464
							1.6			0.0350464
Alternate pyruvate-formate-lyase
Regulator	Target	Putative binding site			Conserved overlap		Z-score	Average log fold change microarrays
		Start	End	Strand	Length	Percentage		Knockout	Overexp.	Combined
PdhR	yfiD	2714518	2714540	-1	17	100	0.945	2.4345	-1.51158	3.94608
							0.945			3.94608

## Sheet: Top ranking targets
Top ranking targets according to z-score and regulatory scores. Known targets of PdhR are displayed in green and targets verified in this study in green.
z-scores
PrimaryAccession	GeneSymbol	Regulatory score	Z-score	Description
b1109	ndh	2.91274	7.80255	respiratory NADH dehydrogenase [b1109]
b0091	murC	-0.029885	5.95821	L-alanine adding enzyme, UDP-N-acetyl-muramate:alanine ligase [b0091]
b0115	aceF	2.00829	5.88314	pyruvate dehydrogenase [b0115]
b0114	aceE	2.24951	5.86573	pyruvate dehydrogenase [b0114]
b0088	murD	-0.0130421	5.62306	UDP-N-acetylmuramoylalanine-D-glutamate ligase [b0088]
b0090	murG	-0.0148735	4.77293	UDP-N-acetylglucosamine:N-acetylmuramyl- [b0090]
b0089	ftsW	0.0731278	4.66422	cell division; membrane protein involved in shape determination [b0089]
b0084	ftsI	0.13951	4.55586	septum formation; penicillin-binding protein 3; peptidoglycan synthetase [b0084]
b0082	mraW	-0.0560071	4.29692	putative apolipoprotein [b0082]
b0087	mraY	0.0859066	4.22914	phospho-N-acetylmuramoyl-pentapeptide transferase? [b0087]
b0125	hpt	0.00243144	4.14903	hypoxanthine phosphoribosyltransferase [b0125]
b3613	envC	-0.00536916	3.93847	putative membrane protein [b3613]
b0628	lipA	-0.0751518	3.91446	lipoate synthesis, sulfur insertion? [b0628]
b4052	dnaB	-0.0182844	3.86382	replicative DNA helicase; part of primosome [b4052]
b0085	murE	0.166776	3.65855	meso-diaminopimelate-adding enzyme [b0085]
b0822	ybiV	0.283589	3.65274	orf, hypothetical protein [b0822]
b2683	ygaH	-0.0768193	3.62845	orf, hypothetical protein [b2683]
b0436	tig	-0.259771	3.61952	trigger factor; a molecular chaperone involved in cell division [b0436]
b4290	fecB	0.315193	3.5611	citrate-dependent iron transport, periplasmic protein [b4290]
b0083	ftsL	0.119204	3.53613	cell division protein; ingrowth of wall at septum [b0083]
Regulatory scores
PrimaryAccession	GeneSymbol	Regulatory score	Z-score	Description
b1109	ndh	2.91274	7.80255	respiratory NADH dehydrogenase [b1109]
b0114	aceE	2.24951	5.86573	pyruvate dehydrogenase [b0114]
b4467	glcF	2.1808	0.27536	glycolate oxidase iron-sulfur subunit [b2978]
b0115	aceF	2.00829	5.88314	pyruvate dehydrogenase [b0115]
b2579	yfiD	1.97304	0.804928	putative formate acetyltransferase [b2579]
b2979	glcD	1.85316	1.70911	glycolate oxidase subunit D [b2979]
b4467	glcF	1.16273	0.27536	glycolate oxidase iron-sulfur subunit [b2978]
b2975	glcA	1.14426	0.399661	putative permease [b2975]
b2977	glcG	1.05574	2.31466	orf, hypothetical protein [b2977]
b2601	aroF	1.05118	1.72269	3-deoxy-D-arabinoheptulosonate-7-phosphate synthase [b2601]
b3828	metR	1.03478	1.44858	regulator for metE and metH [b3828]
b2976	glcB	0.977045	2.12407	malate synthase G [b2976]
b1596	ynfM	0.926726	0.00670464	putative transport protein [b1596]
b2600	tyrA	0.914813	2.06467	chorismate mutase-T and prephenate dehydrogenase [b2600]
b2505	yfgH	0.81997	0.424686	putative outer membrane lipoprotein [b2505]
b0333	prpC	0.729435	0.0212624	putative citrate synthase; propionate metabolism? [b0333]
b0331	prpB	0.713209	0.0242048	putative phosphonomutase 2 [b0331]
b3939	metB	0.677159	2.66708	cystathionine gamma-synthase [b3939]
b3547	yhjX	0.667549	2.93121	putative resistance protein [b3547]
b3426	glpD	0.659186	0.904458	sn-glycerol-3-phosphate dehydrogenase [b3426]

## Sheet: Summary
Primary Accession	Gene Symbol	Knockout	Upregulation	Regulatory score	Z-score	Fold-change Ac vs. Pyr	Putative PdhR-BS	Description
b4248	yjgH	0.151919	-0.258846	0.205383	0.0406234	-7.34412	0	orf, hypothetical protein [b4248]
b0032	carA	-0.0410843	-0.554885	0.2569	1.4843	-6.1735	0	carbamoyl-phosphate synthetase, glutamine [b0032]
b0989	cspH	-0.307504	0.895253	-0.601378	3.30307	-6.15753	0	cold shock-like protein [b0989]
b1558	cspF	0.18613	0.716058	-0.264964	1.92666	-5.72123	0	cold shock protein [b1558]
b4247		0.419095	-0.748977	0.584036	#N/A	-5.65388	0	orf, hypothetical protein [b4247]
b1950	fliR	0.136127	0.537146	-0.200509	1.01516	-5.50164	1	flagellar biosynthesis [b1950]
b1551	ynfN	0.660541	1.86982	-0.60464	2.45598	-4.98016	0	orf, hypothetical protein [b1551]
b1933		-0.446476	0.85979	-0.653133	#N/A	-4.77703	0	orf, hypothetical protein [b1933]
b0991	ymcE	0.221878	0.390846	-0.0844842	2.45613	-4.74365	0	suppresses fabA and ts growth mutation [b0991]
b0033	carB	0.0355776	-0.820583	0.42808	1.03957	-4.62299	0	carbamoyl-phosphate synthase large subunit [b0033]
b0990	cspG	0.324339	0.845382	-0.260522	3.09208	-4.54987	0	homolog of Salmonella cold shock protein [b0990]
b1949	fliQ	0.200434	0.412848	-0.106207	0.6648	-4.46902	1	flagellar biosynthesis [b1949]
b0572	cusC	-1.13384	0.0356537	-0.584749	0.286926	-4.3935	1	putative resistance protein [b0572]
b1935		-0.226402	0.594591	-0.410496	#N/A	-4.3501	0	orf, hypothetical protein [b1935]
b1934	yedN	-0.183844	0.631929	-0.407887	#N/A	-4.23554	0	orf, hypothetical protein [b1934]
b1948	fliP	-0.121568	0.311485	-0.216526	0.373952	-4.17444	1	flagellar biosynthesis [b1948]
b0336	codB	-0.321546	-0.401092	0.0397729	0.0669719	-4.04127	0	cytosine permease/transport [b0336]
b1600	mdtJ	0.148644	-0.108817	0.12873	1.0358	-4.00664	1	possible chaperone [b1600]
b2499	purM	0.110244	0.0786431	0.0158003	0.723127	-3.99004	0	phosphoribosylaminoimidazole synthetase = AIR synthetase [b2499]
b3943	yijE	0.46745	0.21074	0.128355	0.674909	-3.94683	0	orf, hypothetical protein [b3943]
b3831	udp	0.0333075	-0.374364	0.203836	1.49901	-3.90273	0	uridine phosphorylase [b3831]
b1937	fliE	-0.0159948	0.586758	-0.301376	0.173235	-3.86649	0	flagellar biosynthesis; basal-body component, possibly at [b1937]
b1552	cspI	0.768609	1.58654	-0.408967	2.81891	-3.86428	0	cold shock-like protein [b1552]
b1557	cspB	0.459342	0.975332	-0.257995	3.69486	-3.86157	0	cold shock protein; may affect transcription [b1557]
b1947	fliO	0.112567	0.350279	-0.118856	0	-3.83252	1	flagellar biosynthesis [b1947]
b1599	mdtI	0.247517	-0.0872583	0.167388	0	-3.82588	1	possible chaperone [b1599]
b1375	ynaE	0.419323	1.32035	-0.450512	#N/A	-3.78513	0	orf, hypothetical protein [b1375]
b1878	flhE	0.126784	0.713893	-0.293554	0.47802	-3.75515	1	flagellar protein [b1878]
b2601	aroF	0.961464	-1.14089	1.05118	1.72269	-3.74706	1	3-deoxy-D-arabinoheptulosonate-7-phosphate synthase [b2601]
b2533	suhB	0.31061	0.0583947	0.126107	3.29208	-3.69259	0	enhances synthesis of sigma32 in mutant; extragenic suppressor, may modulate RNAse III lethal action [b2533]
b2498	upp	0.384168	-0.482752	0.43346	1.31439	-3.60593	1	uracil phosphoribosyltransferase [b2498]
b1081	flgJ	0.0228939	0.412973	-0.19504	0.321519	-3.53622	0	flagellar biosynthesis [b1081]
b2600	tyrA	0.797073	-1.03255	0.914813	2.06467	-3.53074	1	chorismate mutase-T and prephenate dehydrogenase [b2600]
b0523	purE	-0.11361	-0.0391364	-0.0372366	1.05453	-3.48565	0	phosphoribosylaminoimidazole carboxylase = AIR carboxylase, catalytic subunit [b0523]
b1943	fliK	0.125362	0.69614	-0.285389	0.371832	-3.41712	1	flagellar hook-length control protein [b1943]
b3746	ravA	0.0458571	0.755835	-0.354989	0	-3.41062	0	putative 2-component regulator [b3746]
b1941	fliI	0.332319	0.703621	-0.185651	0.0468093	-3.38771	1	flagellum-specific ATP synthase [b1941]
b0522	purK	-0.132808	-0.136877	0.00203476	0	-3.38149	0	phosphoribosylaminoimidazole carboxylase = AIR carboxylase, CO [b0522]
b3366	nirD	0.155824	1.78156	-0.812869	0.638946	-3.38095	1	nitrite reductase [b3366]
b0583	entD	-0.257685	0.460357	-0.359021	0.32185	-3.37844	1	enterochelin synthetase, component D [b0583]
b2352	yfdI	-0.572697	0.155841	-0.364269	0.0932014	-3.36106	0	putative ligase [b2352]
b0388	aroL	0.337714	0.19804	0.0698373	2.70169	-3.35217	1	shikimate kinase II [b0388]
b2210	mqo	-0.442687	0.98104	-0.711863	0	-3.32738	1	orf, hypothetical protein [b2210]
b2497	uraA	-0.132119	-0.39366	0.13077	0.270864	-3.31828	1	uracil transport [b2497]
b1556	essQ	0.138337	0.526885	-0.194274	0.361555	-3.30272	0	orf, hypothetical protein [b1556]
b2534	yfhR	-0.00139541	0.14855	-0.0749728	1.08537	-3.28502	0	putative enzyme [b2534]
b0797	rhlE	0.479427	0.484244	-0.00240846	5.28243	-3.28396	0	putative ATP-dependent RNA helicase [b0797]
b1946	fliN	0.390844	0.45894	-0.034048	0	-3.27758	1	flagellar biosynthesis, component of motor switch and energizing, enabling rotation and determining its direction [b1946]
b2500	purN	0.0817177	0.365125	-0.141704	0.366797	-3.25787	0	phosphoribosylglycinamide formyltransferase 1 [b2500]
b4012	yjaB	0.303445	0.298529	0.002458	0	-3.2531	0	orf, hypothetical protein [b4012]
b4013	metA	-0.232736	-1.38778	0.57752	0.0948252	-3.2512	0	homoserine transsuccinylase [b4013]
b0344	lacZ	0.27124	0.286278	-0.0075192	1.33224	-3.24777	0	beta-D-galactosidase [b0344]
b1942	fliJ	0.122	0.690312	-0.284156	0	-3.22466	1	flagellar fliJ protein [b1942]
b1951	rcsA	0.24054	0.613291	-0.186375	2.46279	-3.2035	1	positive regulator for ctr capsule biosynthesis, positive transcription factor [b1951]
b1374	pinR	0.835163	0.435134	0.200014	#N/A	-3.20066	0	putative transposon resolvase [b1374]
b1080	flgI	0.165049	0.520817	-0.177884	0.236147	-3.1239	0	homolog of Salmonella P-ring of flagella basal body [b1080]
b1877	yecT	0.319019	0.328268	-0.00462451	0.38631	-3.11326	0	orf, hypothetical protein [b1877]
b1742	ves	-0.830618	1.11549	-0.973054	0.583967	-3.10179	0	orf, hypothetical protein [b1742]
b0945	pyrD	0.172765	-0.217289	0.195027	0	-3.07347	0	dihydro-orotate dehydrogenase [b0945]
b3264	envR	-0.46298	-0.320155	-0.0714125	0	-3.06658	0	putative transcriptional regulator [b3264]
b1945	fliM	0.170292	0.461788	-0.145748	0	-3.06486	1	flagellar biosynthesis, component of motor switch and energizing, enabling rotation and determining its direction [b1945]
b3656	yicI	-0.0713829	-0.203911	0.0662642	0	-3.05687	0	orf, hypothetical protein [b3656]
b3872	yihL	0.452955	0.425375	0.0137901	2.5596	-3.02443	0	putative transcriptional regulator [b3872]
b2508	guaB	0.145017	-0.618171	0.381594	1.54322	-3.01496	0	IMP dehydrogenase [b2508]
b1762	ynjI	0.261798	0.209123	0.0263374	0	-2.93788	0	orf, hypothetical protein [b1762]
b0343	lacY	0.232072	0.176517	0.0277778	1.92197	-2.92894	0	galactoside permease [b0343]
b2370	evgS	0.954891	0.451834	0.251529	1.37052	-2.88889	0	putative sensor for regulator EvgA [b2370]
b1849	purT	-0.22124	0.130955	-0.176098	0.136968	-2.87682	0	phosphoribosylglycinamide formyltransferase 2 [b1849]
b1191	cvrA	0.371221	0.361909	0.00465596	0.204189	-2.87449	0	orf, hypothetical protein [b1191]
b1940	fliH	-0.261362	0.582268	-0.421815	0.0512111	-2.85366	1	flagellar biosynthesis; export of flagellar proteins? [b1940]
b1959	yedA	0.637443	0.436122	0.100661	0	-2.84757	0	putative transmembrane subunit [b1959]
b1163	ycgF	0.328462	0.768686	-0.220112	0.268567	-2.82869	0	orf, hypothetical protein [b1163]
b1161	ycgX	0.314189	-0.658654	0.486422	0	-2.80787	0	orf, hypothetical protein [b1161]
b2677	proV	0.633327	-0.0903206	0.361824	2.84679	-2.80339	0	ATP-binding component of transport system for glycine, betaine and proline [b2677]
b0342	lacA	0.198372	0.0131092	0.0926312	1.71387	-2.80056	0	thiogalactoside acetyltransferase [b0342]
b1079	flgH	0.202459	0.491431	-0.144486	0.250474	-2.7675	0	flagellar biosynthesis, basal-body outer-membrane L [b1079]
b1879	flhA	0.222645	0.617694	-0.197525	0.546915	-2.7575	1	flagellar biosynthesis; possible export of flagellar proteins [b1879]
b2557	purL	-0.344693	0.0942724	-0.219483	0	-2.7549	0	phosphoribosylformyl-glycineamide synthetase = FGAM synthetase [b2557]
b4011	yjaA	0.0564582	-0.239295	0.147877	1.63523	-2.74272	0	orf, hypothetical protein [b4011]
b3559	glyS	-0.215063	0.191526	-0.203295	2.41871	-2.72048	0	glycine tRNA synthetase, beta subunit [b3559]
b2681	ygaY	0.247763	-0.141307	0.194535	3.11002	-2.69907	0	putative transport protein [b2681]
b3527	yhjJ	-0.0759089	-0.193319	0.0587051	1.79376	-2.67117	0	orf, hypothetical protein [b3527]
b2678	proW	0.638412	-0.185818	0.412115	3.8191	-2.64657	0	high-affinity transport system for glycine betaine and proline [b2678]
b4062	soxS	0.350226	-1.48858	0.919403	0.660038	-2.64116	0	regulation of superoxide response regulon [b4062]
b3173	yhbX	-0.0516829	0.163981	-0.107832	0.190588	-2.63826	0	putative alkaline phosphatase I [b3173]
b2476	purC	-0.0365595	0.129368	-0.0829637	0.0187631	-2.63225	0	phosphoribosylaminoimidazole-succinocarboxamide synthetase = SAICAR synthetase [b2476]
b2562	yfhL	0.383499	0.100213	0.141643	0.661873	-2.63135	0	orf, hypothetical protein [b2562]
b0584	fepA	-0.018804	0.532502	-0.275653	0	-2.62999	1	outer membrane receptor for ferric enterobactin [b0584]
b2642	yfjW	-0.0479353	0.401999	-0.224967	0	-2.62968	0	orf, hypothetical protein [b2642]
b2155	cirA	-1.09935	0.601915	-0.850634	0	-2.62103	0	outer membrane receptor for iron-regulated colicin I receptor; porin; requires tonB gene product [b2155]
b0774	bioA	0.112304	-0.266203	0.189253	1.46595	-2.61243	0	7,8-diaminopelargonic acid synthetase [b0774]
b2679	proX	0.676085	-0.219616	0.44785	2.1962	-2.60216	0	high-affinity transport system for glycine betaine and proline [b2679]
b0777	bioC	0.288142	-0.486503	0.387322	0.555148	-2.59124	0	biotin biosynthesis; reaction prior to pimeloyl CoA [b0777]
b1269	rluB	0.230223	0.431843	-0.10081	1.40464	-2.57775	0	orf, hypothetical protein [b1269]
b1078	flgG	0.274948	0.567784	-0.146418	0.174156	-2.52632	0	flagellar biosynthesis, cell-distal portion of basal-body rod [b1078]
b3398	yrfF	0.205073	0.520265	-0.157596	0.598316	-2.52548	0	putative dehydrogenase [b3398]
b0450	glnK	1.97091	0.19299	0.888959	0.0437067	-2.5099	0	nitrogen regulatory protein P-II 2 [b0450]
b0238	gpt	0.0698376	-0.0650876	0.0674626	0.921094	-2.48972	0	guanine-hypoxanthine phosphoribosyltransferase [b0238]
b2496	hda	0.27861	-0.269976	0.274293	1.84055	-2.48911	0	putative DNA replication factor [b2496]
b1944	fliL	0.267237	0.447048	-0.0899054	0	-2.48891	1	flagellar biosynthesis [b1944]
b2087		1.04884	-0.279375	0.664107	#N/A	-2.48273	0	split galactitol utilization operon repressor, interrupted [b2087]
b1939	fliG	-0.326566	0.773171	-0.549868	0	-2.47904	1	flagellar biosynthesis, component of motor switching and energizing, enabling rotation and determining its direction [b1939]
b2680		0.39399	-0.0409493	0.21747	#N/A	-2.47782	0	orf, hypothetical protein [b2680]
b1632	rsxE	-0.26851	0.363884	-0.316197	0.440132	-2.46951	0	orf, hypothetical protein [b1632]
b1077	flgF	0.0948738	0.560543	-0.232834	0.0612518	-2.46729	0	flagellar biosynthesis, cell-proximal portion of basal-body rod [b1077]
b2313	cvpA	0.34132	0.165847	0.0877367	0.728052	-2.46559	0	membrane protein required for colicin V production [b2313]
b2507	guaA	0.0615486	-0.308702	0.185125	2.06474	-2.46412	0	GMP synthetase [b2507]
b1633	nth	0.00879327	0.262322	-0.126764	0.259032	-2.46206	0	endonuclease III; specific for apurinic and/or apyrimidinic sites [b1633]
b1890	motA	-0.229597	1.16121	-0.695403	0.470857	-2.45366	0	proton conductor component of motor; no effect on switching [b1890]
b3086	ygjQ	-0.0837787	0.0369861	-0.0603824	0.0512167	-2.45092	0	orf, hypothetical protein [b3086]
b0778	bioD	0.224961	-0.565163	0.395062	0.332537	-2.44968	0	dethiobiotin synthetase [b0778]
b2312	purF	0.0716501	0.0568664	0.00739185	0.145163	-2.44091	0	amidophosphoribosyltransferase = PRPP amidotransferase [b2312]
b3664	yicO	0.115888	-0.0875005	0.101694	0	-2.43031	0	orf, hypothetical protein [b3664]
b1938	fliF	-0.033602	0.649407	-0.341504	0.0368448	-2.42868	1	flagellar biosynthesis; basal-body MS [b1938]
b2174	lpxT	-0.129973	-0.271398	0.0707124	1.3409	-2.42713	0	orf, hypothetical protein [b2174]
b2765	sscR	0.17118	-0.0283983	0.0997889	2.12716	-2.41671	0	putative 6-pyruvoyl tetrahydrobiopterin synthase [b2765]
b2090		0.283196	0.128528	0.077334	#N/A	-2.41003	0	split galactitol utilization operon repressor, fragment 2 [b2090]
b1883	cheB	-0.382001	1.14752	-0.764761	0.667256	-2.39456	0	response regulator for chemotaxis [b1883]
b1904	yecR	0.442557	0.590008	-0.0737257	0.343131	-2.39344	0	orf, hypothetical protein [b1904]
b1019	efeB	0.231893	0.052067	0.0899132	0.353458	-2.37896	0	orf, hypothetical protein [b1019]
b3233	yhcB	0.28158	0.292249	-0.00533474	1.48634	-2.36603	0	orf, hypothetical protein [b3233]
b1880	flhB	0.31044	0.491033	-0.0902964	0.316058	-2.36452	1	putative part of export apparatus for flagellar proteins [b1880]
b0142	folK	-0.0799812	-0.0667775	-0.00660189	1.33321	-2.35878	0	7,8-dihydro-6-hydroxymethylpterin- pyrophosphokinase [b0142]
b0805	fiu	-0.740936	0.229547	-0.485241	0	-2.35476	0	putative outer membrane receptor for iron transport [b0805]
b1555	ydfR	0.529697	0.430376	0.0496605	0.461937	-2.34014	0	orf, hypothetical protein [b1555]
b2185	rplY	0.182146	-0.174245	0.178196	1.47282	-2.3395	1	50S ribosomal subunit protein L25 [b2185]
b1122	ymfA	-0.559691	0.428555	-0.494123	0.341125	-2.32904	0	orf, hypothetical protein [b1122]
b0193	yaeF	0.00869761	0.00238967	0.00315397	0.529673	-2.32188	0	orf, hypothetical protein [b0193]
b1043	csgC	0.277236	0.383062	-0.0529129	1.61466	-2.31174	0	putative curli production protein [b1043]
b2091	gatD	0.26213	0.420472	-0.0791711	0.950479	-2.31019	0	galactitol-1-phosphate dehydrogenase [b2091]
b3824	rhtB	0.111786	0.673466	-0.28084	0	-2.31009	0	orf, hypothetical protein [b3824]
b4292	fecR	-0.0446865	-0.277761	0.116537	3.58122	-2.30793	0	regulator for fec operon, periplasmic [b4292]
b3645	dinD	0.313526	0.960027	-0.32325	0.805346	-2.29699	0	DNA-damage-inducible protein [b3645]
b1110	ycfJ	2.58866	0.362488	1.11309	4.73249	-2.28435	0	orf, hypothetical protein [b1110]
b0987	gfcA	0.448173	-0.301939	0.375056	0.635445	-2.27897	0	orf, hypothetical protein [b0987]
b3843	ubiD	0.174111	0.49117	-0.15853	2.73269	-2.2786	0	putative oxidoreductase [b3843]
b1121	ycfZ	-0.50599	0.409658	-0.457824	0	-2.26007	0	homolog of virulence factor [b1121]
b1889	motB	-0.26325	1.1359	-0.699577	0.519673	-2.25486	0	enables flagellar motor rotation, linking torque machinery to cell wall [b1889]
b0427	yajR	-0.275436	0.275138	-0.275287	0	-2.24984	0	putative transport protein [b0427]
b1554	arrQ	0.668183	0.370773	0.148705	0.00093907	-2.24918	0	putative lysozyme [b1554]
b1556	essQ	0.356131	0.464126	-0.0539974	0.361555	-2.24878	0	orf, hypothetical protein [b1556]
b3560	glyQ	0.14629	0.353487	-0.103599	2.41742	-2.24282	0	glycine tRNA synthetase, alpha subunit [b3560]
b0587	fepE	0.237947	0.578743	-0.170398	1.38126	-2.23971	0	ferric enterobactin [b0587]
b4357	yjjM	-0.178932	0.937128	-0.55803	0.825943	-2.23594	0	orf, hypothetical protein [b4357]
b3829	metE	0.219083	-0.555358	0.387221	0.00439454	-2.23578	1	tetrahydropteroyltriglutamate methyltransferase [b3829]
b3262	yhdJ	-0.178119	-0.28934	0.0556107	0.801752	-2.231	1	putative methyltransferase [b3262]
b1062	pyrC	0.159961	-0.310732	0.235347	0	-2.22924	0	dihydro-orotase [b1062]
b0905	ycaO	-0.285347	0.543329	-0.414338	1.33611	-2.22424	0	orf, hypothetical protein [b0905]
b3017	ftsP	0.180184	0.0997422	0.0402209	1.84433	-2.20336	0	suppressor of ftsI [b3017]
b3820	yigI	0.0580816	0.122073	-0.0319958	1.78925	-2.20275	1	orf, hypothetical protein [b3820]
b0433	ampG	-0.109602	-0.411288	0.150843	2.04089	-2.20256	0	regulates beta-lactamase synthesis [b0433]
b4202	rpsR	-0.310192	0.0346231	-0.172408	2.67424	-2.19966	0	30S ribosomal subunit protein S18 [b4202]
b4347	symE	0.147831	-0.14282	0.145326	0.521085	-2.19716	0	orf, hypothetical protein [b4347]
b3018	plsC	0.164904	0.171515	-0.00330549	1.79351	-2.18598	0	1-acyl-sn-glycerol-3-phosphate acyltransferase [b3018]
b2509	xseA	-0.0268593	0.134553	-0.0807062	1.65662	-2.18586	0	exonuclease VII, large subunit [b2509]
b0405	queA	0.195117	0.134311	0.0304031	2.90448	-2.18456	0	synthesis of queuine in tRNA; probably S-adenosylmethionine:tRNA ribosyltransferase-isomerase [b0405]
b3842	rfaH	0.258194	-0.228911	0.243553	1.82463	-2.17935	0	transcriptional activator affecting biosynthesis of lipopolysaccharide core, F pilin, and haemolysin [b3842]
b2684	mprA	-0.330424	-0.397335	0.0334553	2.15621	-2.177	0	regulator of plasmid mcrB operon [b2684]
b3985	rplJ	0.253719	0.0313992	0.11116	2.16845	-2.1755	0	50S ribosomal subunit protein L10 [b3985]
b2152	yeiB	0.185049	0.212937	-0.0139436	0.0384862	-2.15919	0	orf, hypothetical protein [b2152]
b0931	pncB	0.135223	-0.179689	0.157456	1.73419	-2.15515	0	nicotinate phosphoribosyltransferase [b0931]
b1926	fliT	-0.730387	1.06742	-0.898901	0.855584	-2.15214	1	flagellar biosynthesis; repressor of class 3a and 3b operons [b1926]
b1371		0.192044	-0.144424	0.168234	#N/A	-2.15174	0	orf, hypothetical protein [b1371]
b1017		0.0882976	-0.490839	0.289568	#N/A	-2.14731	0	putative cytochrome [b1017]
b1882	cheY	-0.364171	1.12254	-0.743356	0.509576	-2.14683	0	chemotaxis regulator transmits chemoreceptor signals to flagelllar motor components [b1882]
b2170	setB	0.3257	0.555337	-0.114819	0	-2.13739	0	putative transport [b2170]
b1884	cheR	-0.328668	1.10984	-0.719254	1.05782	-2.1336	0	response regulator for chemotaxis; protein glutamate methyltransferase [b1884]
b3323	gspA	0.19278	-0.08372	0.13825	0.105543	-2.12805	0	putative export protein A for general secretion pathway [b3323]
b1528	ydeA	0.232606	0.0321567	0.100225	0	-2.12428	0	putative resistance / regulatory protein [b1528]
b4113	basR	0.212044	0.210019	0.00101263	0	-2.11943	0	transcriptional regulatory protein, member of 2-component regulatory system, [b4113]
b4112	basS	0.0701469	0.198186	-0.0640194	0	-2.11021	0	sensor protein for basR [b4112]
b4293	fecI	-0.365855	-0.307356	-0.0292495	3.02924	-2.10977	0	probable RNA polymerase sigma factor [b4293]
b0590	fepD	0.434494	-0.608915	0.521705	0	-2.1003	0	ferric enterobactin [b0590]
b3742	mioC	0.0982506	-0.299711	0.198981	2.66057	-2.09916	0	initiation of chromosome replication [b3742]
b3252	csrD	-0.0462482	0.115213	-0.0807308	2.41422	-2.09372	0	orf, hypothetical protein [b3252]
b1921	fliZ	-0.06099	0.653179	-0.357085	0.683783	-2.09312	0	orf, hypothetical protein [b1921]
b1070	flgN	-0.527448	0.881011	-0.704229	0.500133	-2.08881	0	protein of flagellar biosynthesis [b1070]
b0108	ppdD	0.153728	0.136566	0.00858105	0	-2.08813	0	prelipin peptidase dependent protein [b0108]
b3164	pnp	0.139346	0.365227	-0.11294	2.75413	-2.08752	0	polynucleotide phosphorylase; cytidylate kinase activity [b3164]
b1082	flgK	-0.792661	0.921957	-0.857309	0.564245	-2.08664	0	flagellar biosynthesis, hook-filament junction protein 1 [b1082]
b3322	gspB	0.0781578	0.176767	-0.0493048	0.423846	-2.08142	0	calcium-binding protein required for initiation of chromosome replication [b3322]
b4203	rplI	0.101848	0.100243	0.000802898	3.22678	-2.08008	0	50S ribosomal subunit protein L9 [b4203]
b3669	uhpA	0.542815	-0.538984	0.5409	0.561153	-2.07679	0	response regulator, positive activator of uhpT transcription [b3669]
b1281	pyrF	0.31781	-0.491775	0.404793	0.191624	-2.07631	0	orotidine-5-phosphate decarboxylase [b1281]
b3744	asnA	0.222746	-0.303922	0.263334	1.77105	-2.07625	0	asparagine synthetase A [b3744]
b2062	wza	0.0667132	0.810467	-0.371877	0.302764	-2.07564	0	putative polysaccharide export protein [b2062]
b0570	cusS	-0.189677	-0.121705	-0.0339861	1.08579	-2.07544	0	putative 2-component sensor protein [b0570]
b1055	yceA	-0.271949	-0.747446	0.237748	0	-2.07452	0	orf, hypothetical protein [b1055]
b3608	gpsA	0.0172272	0.21932	-0.101047	1.41389	-2.06395	0	glycerol-3-phosphate dehydrogenase [b3608]
b0591	entS	0.312622	-0.319191	0.315907	0	-2.05491	1	putative transport [b0591]
b0593	entC	0.278681	-0.460487	0.369584	0	-2.04953	0	isochorismate hydroxymutase 2, enterochelin biosynthesis [b0593]
b1631	rsxG	-0.22608	0.202037	-0.214059	0	-2.04488	0	orf, hypothetical protein [b1631]
b4294	insA	0.284015	-0.000837805	0.142426	1.1513	-2.0443	0	IS1 protein InsA [b4294]
b2378	lpxP	0.485512	0.286364	0.0995739	2.7447	-2.03427	0	putative heat shock protein [b2378]
b3462	ftsX	-0.247544	0.259574	-0.253559	1.96624	-2.03406	0	cell division membrane protein [b3462]
b3321	rpsJ	0.114576	0.00612402	0.0542258	1.58769	-2.03042	0	30S ribosomal subunit protein S10 [b3321]
b4055	aphA	-0.0940353	-0.00867892	-0.0426782	0.0216931	-2.02395	0	diadenosine tetraphosphatase [b4055]
b0776	bioF	0.425808	-0.360493	0.393151	0.397369	-2.0227	0	8-amino-7-oxononanoate synthase [b0776]
b2325	yfcL	-0.122919	0.426849	-0.274884	0	-2.02171	0	orf, hypothetical protein [b2325]
b2211	yojI	0.0110828	-0.222007	0.116545	0	-2.0178	0	putative ATP-binding component of a transport system [b2211]
b1076	flgE	0.19821	0.624073	-0.212931	0.159413	-2.013	0	flagellar biosynthesis, hook protein [b1076]
b3670	ilvN	0.269138	-0.177613	0.223375	0.332614	-2.01152	0	acetolactate synthase I, valine sensitive, small subunit [b3670]
b1722	ydiY	-0.52624	-0.0408194	-0.24271	0	-2.0102	0	orf, hypothetical protein [b1722]
b3790	rffC	-0.114578	-0.13314	0.00928082	4.75712	-2.0074	0	orf, hypothetical protein [b3790]
b3167	rbfA	0.0707163	0.456196	-0.19274	4.84353	-2.00729	0	ribosome-binding factor A [b3167]
b3172	argG	0.117778	-0.200456	0.159117	0.322479	-2.00162	0	argininosuccinate synthetase [b3172]
b1560	ydfU	-0.0871249	-0.509405	0.21114	0.644215	-2.00152	0	orf, hypothetical protein [b1560]
b4377	yjjU	0.391102	0.186359	0.102372	0.466856	-1.99641	0	orf, hypothetical protein [b4377]
b3320	rplC	0.180525	0.0358067	0.0723593	1.76236	-1.99291	0	50S ribosomal subunit protein L3 [b3320]
b1828	yebQ	0.161055	-0.0127139	0.0868843	0	-1.99108	0	putative transport protein [b1828]
b4204	yjfZ	-0.232004	0.0771494	-0.154577	1.64422	-1.99004	0	orf, hypothetical protein [b4204]
b3456	livM	0.452381	-0.141251	0.296816	0.160711	-1.98322	1	high-affinity branched-chain amino acid transport [b3456]
b2351	yfdH	-0.0501734	0.256224	-0.153199	1.60884	-1.96923	0	putative glycan biosynthesis enzyme [b2351]
b2421	cysM	0.0182728	0.471758	-0.226743	0.405602	-1.96886	1	cysteine synthase B, O-acetylserine sulfhydrolase B [b2421]
b1705	ydiE	-0.328271	-0.413712	0.0427207	0.122002	-1.95996	0	orf, hypothetical protein [b1705]
b1922	fliA	-0.0155941	0.530029	-0.272811	0.369268	-1.95715	0	flagellar biosynthesis; alternative sigma factor 28; regulation of flagellar operons [b1922]
b1629	rsxC	-0.367264	0.0748642	-0.221064	0.183335	-1.94403	0	putative membrane protein [b1629]
b3941	metF	-0.506701	-1.62689	0.560094	0.0346594	-1.94064	0	5,10-methylenetetrahydrofolate reductase [b3941]
b3616	tdh	-0.230483	-0.0973101	-0.0665867	1.85116	-1.93734	0	threonine dehydrogenase [b3616]
b0171	pyrH	0.283869	0.247756	0.0180566	3.05597	-1.93732	1	uridylate kinase [b0171]
b4289	fecC	0.56956	-0.0975921	0.333576	2.57415	-1.93314	1	citrate-dependent iron [b4289]
b2944	yggI	-0.0386868	-0.0191414	-0.00977266	1.46797	-1.93216	0	orf, hypothetical protein [b2944]
b1888	cheA	-0.500859	1.17363	-0.837246	0.530194	-1.9299	0	sensory transducer kinase between chemo- signal receptors and CheB and CheY [b1888]
b4333	yjiK	0.0167108	0.0219122	-0.00260073	0.558575	-1.92941	0	orf, hypothetical protein [b4333]
b1807	yeaZ	0.213973	0.102098	0.0559378	0	-1.92448	0	orf, hypothetical protein [b1807]
b4350	hsdR	0.0887854	0.488759	-0.199987	2.51872	-1.92384	0	host restriction; endonuclease R [b4350]
b0337	codA	-0.0887489	-0.520505	0.215878	0.0918676	-1.92118	0	cytosine deaminase [b0337]
b3635	mutM	0.0224638	-0.200945	0.111704	1.04955	-1.91712	0	formamidopyrimidine DNA glycosylase [b3635]
b0099	mutT	0.0307434	0.357822	-0.163539	3.76628	-1.91494	0	7,8-dihydro-8-oxoguanine-triphosphatase, prefers dGTP, causes AT-GC transversions [b0099]
b1657	ydhP	0.224854	-0.191265	0.208059	0.0136369	-1.91466	0	putative transport protein [b1657]
b1083	flgL	-0.254902	0.792025	-0.523464	0.664335	-1.91393	0	flagellar biosynthesis; hook-filament junction protein [b1083]
b2945	endA	0.0106104	-0.0148492	0.0127298	0.191532	-1.9097	0	DNA-specific endonuclease I [b2945]
b4295	yjhU	0.184865	0.101879	0.0414934	0.657698	-1.9097	0	orf, hypothetical protein [b4295]
b3008	metC	0.184785	-0.206586	0.195686	0.062736	-1.90926	0	cystathionine beta-lyase [b3008]
b1282	yciH	-0.407508	-0.643952	0.118222	0	-1.90174	0	orf, hypothetical protein [b1282]
b4111	proP	0.539879	-0.321123	0.430501	1.33075	-1.89843	0	low-affinity transport system; proline permease II [b4111]
b4050	pspG	0.226446	-0.0306323	0.128539	0.965798	-1.8972	0	orf, hypothetical protein [b4050]
b2551	glyA	0.359863	0.130666	0.114598	1.21574	-1.88858	0	serine hydroxymethyltransferase [b2551]
b1566	flxA	-0.711594	1.25143	-0.981514	0.922813	-1.88757	0	orf, hypothetical protein [b1566]
b3319	rplD	-0.00814972	0.0863395	-0.0472446	1.52603	-1.88663	0	50S ribosomal subunit protein L4, regulates expression of S10 operon [b3319]
b1071	flgM	-0.0652344	0.838974	-0.452104	0.135386	-1.88433	0	anti-FliA [b1071]
b3485	yhhJ	-0.492435	0.232601	-0.362518	0.797863	-1.88382	0	putative transporter [b3485]
b1925	fliS	-0.507835	1.08177	-0.794805	0.31456	-1.87715	1	flagellar biosynthesis; repressor of class 3a and 3b operons [b1925]
b4329	yjiG	0.204038	0.355821	-0.0758916	0.929726	-1.87656	0	orf, hypothetical protein [b4329]
b4066	yjcF	-0.125074	-0.276319	0.0756223	0	-1.87591	0	orf, hypothetical protein [b4066]
b1522	yneF	0.153981	-0.360319	0.25715	1.17509	-1.87427	0	orf, hypothetical protein [b1522]
b0915	lpxK	0.0394005	0.170125	-0.0653625	0	-1.87241	0	putative EC 1.2 enzyme [b0915]
b0023	rpsT	0.356424	-0.160588	0.258506	3.27061	-1.86873	1	30S ribosomal subunit protein S20 [b0023]
b0153	fhuB	0.106359	0.114809	-0.00422502	2.25649	-1.86855	0	hydroxamate-dependent iron uptake, cytoplasmic membrane component [b0153]
b2532	trmJ	0.36626	0.319474	0.0233928	2.71505	-1.86762	0	putative ATP synthase beta subunit [b2532]
b3232	yhcM	0.361572	0.174675	0.0934486	2.10196	-1.86522	0	orf, hypothetical protein [b3232]
b2176	rtn	0.0661707	0.33707	-0.135449	0	-1.86369	0	orf, hypothetical protein [b2176]
b2575	yfiC	0.305814	0.314995	-0.00459056	0	-1.8622	0	putative enzyme [b2575]
b3168	infB	0.169544	0.345268	-0.0878623	3.52061	-1.85862	0	protein chain initiation factor IF-2 [b3168]
b2965	speC	-0.139263	0.0359371	-0.0875998	1.38212	-1.85615	0	ornithine decarboxylase isozyme [b2965]
b3945	gldA	0.27042	1.20081	-0.465195	0.492674	-1.85219	0	glycerol dehydrogenase, [b3945]
b3986	rplL	0.0954063	-0.0264015	0.0609039	1.78311	-1.85079	0	50S ribosomal subunit protein L7/L12 [b3986]
b1266	trpH	0.282682	0.110538	0.0860725	1.09224	-1.84946	0	putative enzymes [b1266]
b1887	cheW	-0.482971	1.03268	-0.757825	0.463955	-1.84513	0	positive regulator of CheA protein activity [b1887]
b0529	folD	0.131419	0.329998	-0.0992892	2.44765	-1.84482	0	5,10-methylene-tetrahydrofolate dehydrogenase; 5,10-methylene-tetrahydrofolate cyclohydrolase [b0529]
b4291	fecA	0.566442	-0.0130877	0.289765	3.36411	-1.84377	1	outer membrane receptor; citrate-dependent iron transport, outer membrane receptor [b4291]
b0910	cmk	0.156158	0.025861	0.0651486	2.20773	-1.84343	0	cytidylate kinase [b0910]
b4180	rlmB	0.24825	-0.0339594	0.141105	3.83967	-1.83959	0	orf, hypothetical protein [b4180]
b4018	iclR	0.467785	0.289218	0.0892831	2.40024	-1.83748	0	repressor of aceBA operon [b4018]
b0727	sucB	0.127863	0.426355	-0.149246	1.34839	-1.83407	0	2-oxoglutarate dehydrogenase [b0727]
b4038	yjbI	0.314407	0.120173	0.0971172	0.113254	-1.83123	0	orf, hypothetical protein [b4038]
b2583	yfiP	0.0932331	-0.0159729	0.054603	1.39949	-1.82385	0	orf, hypothetical protein [b2583]
b2326	yfcM	0.0742933	0.285133	-0.10542	0.82649	-1.82358	0	putative transporting ATPase [b2326]
b3457	livH	0.613122	-0.324308	0.468715	0.0220835	-1.82343	1	high-affinity branched-chain amino acid transport system; membrane component [b3457]
b3939	metB	-0.133442	-1.48776	0.677159	2.66708	-1.81989	1	cystathionine gamma-synthase [b3939]
b0725		0.17013	0.738932	-0.284401	#N/A	-1.81849	0	orf, hypothetical protein [b0725]
b2685	emrA	-0.0813385	-0.50229	0.210476	1.26644	-1.81825	0	multidrug resistance secretion protein [b2685]
b3702	dnaA	0.114019	-0.281526	0.197773	2.98828	-1.81782	0	DNA biosynthesis; initiation of chromosome replication; can be transcription regulator [b3702]
b4318	fimF	-0.378385	1.12332	-0.750851	0	-1.81012	0	fimbrial morphology [b4318]
b3317	rplB	-0.182934	0.0737014	-0.128318	1.64816	-1.80663	0	50S ribosomal subunit protein L2 [b3317]
b2466	ypfG	1.23332	0.668091	0.282612	0.149883	-1.80635	0	orf, hypothetical protein [b2466]
b1761	gdhA	0.382022	0.0370092	0.172506	0.130689	-1.80541	0	NADP-specific glutamate dehydrogenase [b1761]
b4320	fimH	-0.204326	0.96098	-0.582653	1.23132	-1.79239	0	minor fimbrial subunit, D-mannose specific adhesin [b4320]
b1540	ydfH	0.182969	0.193375	-0.00520306	0	-1.7911	0	orf, hypothetical protein [b1540]
b1239		0.247526	-0.0742061	0.160866	#N/A	-1.79039	0	orf, hypothetical protein [b1239]
b2003	yeeT	-0.00257979	0.734027	-0.368304	1.52142	-1.79022	0	orf, hypothetical protein [b2003]
b0217	yafT	0.525349	0.256317	0.134516	1.02674	-1.78831	0	putative aminopeptidase [b0217]
b3007		-0.113673	1.70715	-0.91041	#N/A	-1.78554	0	orf, hypothetical protein [b3007]
b0211	mltD	0.688089	0.121027	0.283531	2.00784	-1.78181	0	transcriptional regulator for nitrite reductase [b0211]
b1636	pdxY	0.0894445	0.0514448	0.0189999	0.288677	-1.77547	0	pyridoxal kinase 2 / pyridoxine kinase [b1636]
b0884	infA	0.0271213	-0.0695357	0.0483285	1.84243	-1.77473	0	protein chain initiation factor IF-1 [b0884]
b1355	ydaG	0.182763	-0.49758	0.340171	0	-1.77146	0	orf, hypothetical protein [b1355]
b1553	ydfP	0.482361	0.206766	0.137798	0.912314	-1.7708	0	orf, hypothetical protein [b1553]
b0164	yaeI	0.345373	0.194672	0.0753504	0.533215	-1.76847	0	orf, hypothetical protein [b0164]
b1630	rsxD	-0.247502	0.151634	-0.199568	0.404185	-1.76457	0	orf, hypothetical protein [b1630]
b3865	yihA	0.22861	0.325415	-0.0484025	1.17286	-1.76323	0	orf, hypothetical protein [b3865]
b0527	ybcI	0.22261	0.156123	0.0332437	0	-1.76075	0	orf, hypothetical protein [b0527]
b0594	entE	0.391475	0.0387414	0.176367	0	-1.75772	0	2,3-dihydroxybenzoate-AMP ligase [b0594]
b0721	sdhC	-0.0124142	0.507494	-0.259954	0.96398	-1.75576	0	succinate dehydrogenase, cytochrome b556 [b0721]
b3789	rffH	0.0603703	0.153784	-0.0467068	3.60402	-1.75483	0	glucose-1-phosphate thymidylyltransferase [b3789]
b1936	intG	0.235103	0.213317	0.0108928	0.889332	-1.75347	0	orf, hypothetical protein [b1936]
b4020	yjbB	0.0241611	0.332812	-0.154325	0	-1.74909	0	putative alpha helix protein [b4020]
b4039	ubiC	0.279585	0.19149	0.0440475	1.93323	-1.7485	0	chorismate lyase [b4039]
b0401	brnQ	0.354741	-0.340568	0.347654	1.45777	-1.74352	0	branched chain amino acid transport system II carrier protein [b0401]
b3639	dfp	0.133947	0.0595183	0.0372143	2.62572	-1.74009	0	flavoprotein affecting synthesis of DNA and pantothenate metabolism [b3639]
b1840	yebZ	0.392263	0.0372753	0.177494	0	-1.73953	0	putative resistance protein [b1840]
b1530	marR	0.330402	-0.0788858	0.204644	1.24196	-1.73831	0	multiple antibiotic resistance protein; repressor of mar operon [b1530]
b3360	pabA	-0.0507301	-0.387993	0.168631	1.47573	-1.73809	0	p-aminobenzoate synthetase, component II [b3360]
b1627	rsxA	0.168221	-0.0101647	0.0891931	0	-1.73777	0	orf, hypothetical protein [b1627]
b4372	holD	0.263152	-0.00685549	0.135004	2.20425	-1.73691	0	DNA polymerase III, psi subunit [b4372]
b3318	rplW	0.0449726	0.0927925	-0.0239099	1.04675	-1.7305	0	50S ribosomal subunit protein L23 [b3318]
b4054	tyrB	0.0449823	-0.0887633	0.0668728	0	-1.73012	0	tyrosine aminotransferase, tyrosine repressible [b4054]
b0157	yadS	0.209661	-0.0812302	0.145446	0	-1.73004	0	orf, hypothetical protein [b0157]
b2607	trmD	0.0395548	0.163143	-0.0617943	1.31626	-1.72973	0	tRNA methyltransferase; tRNA [b2607]
b1018	efeO	-0.406147	-0.0367262	-0.18471	0	-1.72784	0	orf, hypothetical protein [b1018]
b3743	asnC	0.0364008	-0.0204332	0.028417	1.24653	-1.72742	0	regulator for asnA, asnC and gidA [b3743]
b2481	hyfA	-0.125993	-0.385926	0.129966	0.497447	-1.72346	0	hydrogenase 4 Fe-S subunit [b2481]
b3781	trxA	-0.0940218	0.0208168	-0.0574193	1.94144	-1.72308	1	thioredoxin 1 [b3781]
b0722	sdhD	0.0928883	0.571692	-0.239402	1.04267	-1.72285	0	succinate dehydrogenase, hydrophobic subunit [b0722]
b3937	yiiX	-0.0488119	-0.459522	0.205355	0.828107	-1.72056	0	orf, hypothetical protein [b3937]
b3258	panF	-0.0841259	0.171829	-0.127978	2.69581	-1.71477	0	sodium/pantothenate symporter [b3258]
b1825	yebO	-0.117213	-0.278965	0.0808759	2.24336	-1.71468	0	orf, hypothetical protein [b1825]
b1907	tyrP	0.0485479	-0.609384	0.328966	0.726714	-1.71462	1	tyrosine-specific transport system [b1907]
b0726	sucA	0.212158	0.76396	-0.275901	1.65298	-1.71228	0	2-oxoglutarate dehydrogenase [b0726]
b2753	iap	0.446559	-0.638558	0.542558	1.29785	-1.70952	1	alkaline phosphatase isozyme conversion, aminopeptidase [b2753]
b0112	aroP	0.0044735	0.000107525	0.00218299	0.527939	-1.70778	0	aromatic amino acid transport protein [b0112]
b1074	flgC	-0.202724	0.648149	-0.425437	0	-1.70739	0	flagellar biosynthesis, cell-proximal portion of basal-body rod [b1074]
b3186	rplU	-0.00421868	0.225993	-0.115106	1.90998	-1.69821	0	50S ribosomal subunit protein L21 [b3186]
b1924	fliD	-0.596668	1.04685	-0.821759	0.605951	-1.69644	1	flagellar biosynthesis; filament capping protein; enables filament assembly [b1924]
b0183	rnhB	0.056249	-0.0309324	0.0435907	4.91017	-1.69614	0	RNAse HII, degrades RNA of DNA-RNA hybrids [b0183]
b1133	mnmA	0.387724	0.0771141	0.155305	0.481158	-1.69392	0	orf, hypothetical protein [b1133]
b0635	mrdA	0.0821396	-0.40857	0.245355	3.54283	-1.69251	0	cell elongation, e phase; peptidoglycan synthetase; penicillin-binding protein 2 [b0635]
b2321	flk	0.206659	0.0208809	0.0928891	0	-1.69241	0	cell division protein [b2321]
b2422	cysA	-0.19919	0.409943	-0.304566	1.19074	-1.69105	1	ATP-binding component of sulfate permease A protein; chromate resistance [b2422]
b0723	sdhA	-0.0180502	0.741399	-0.379724	0.983389	-1.68841	0	succinate dehydrogenase, flavoprotein subunit [b0723]
b0775	bioB	0.306792	-0.381504	0.344148	0.460967	-1.68753	0	biotin synthesis, sulfur insertion? [b0775]
b3072	aer	-1.16134	0.641873	-0.901608	0	-1.68201	0	aerotaxis sensor receptor, flavoprotein [b3072]
b1628	rsxB	-0.0219088	0.0228174	-0.0223631	0.264938	-1.68182	0	orf, hypothetical protein [b1628]
b2012	yeeD	-0.664153	0.496773	-0.580463	0.874074	-1.67318	0	orf, hypothetical protein [b2012]
b3177	folP	0.325201	0.00916434	0.158018	2.29366	-1.67009	0	7,8-dihydropteroate synthase [b3177]
b2906	visC	0.210042	0.336723	-0.0633405	1.28102	-1.66997	1	orf, hypothetical protein [b2906]
b0685	ybfE	0.237767	-0.27648	0.257124	1.50022	-1.66873	0	orf, hypothetical protein [b0685]
b2092	gatC	0.103076	0.252082	-0.074503	0.864228	-1.66453	0	PTS system galactitol-specific enzyme IIC [b2092]
b0113	pdhR	3.52105	3.04771	0.236669	0	-1.66352	1	transcriptional regulator for pyruvate dehydrogenase complex [b0113]
b3871	typA	-0.000370792	-0.0400851	0.0198571	3.07628	-1.66289	0	putative GTP-binding factor [b3871]
b4374	yjjG	0.162464	-0.0416896	0.102077	3.60627	-1.65908	0	putative phosphatase [b4374]
b0573	cusF	-0.781547	0.45789	-0.619718	0.250362	-1.65661	1	orf, hypothetical protein [b0573]
b0143	pcnB	-0.044479	0.0957189	-0.0700989	2.39673	-1.65533	0	poly [b0143]
b2290	yfbQ	0.449815	-0.378682	0.414248	0.266539	-1.65526	0	putative aminotransferase [b2290]
b3741	mnmG	-0.0980907	-0.218467	0.0601882	4.14315	-1.65512	0	glucose-inhibited division; chromosome replication? [b3741]
b2608	rimM	0.131391	0.205229	-0.0369191	1.23967	-1.65452	0	orf, hypothetical protein [b2608]
b4317	fimD	-0.442917	1.08355	-0.763234	0	-1.65357	0	outer membrane protein; export and assembly of type 1 fimbriae, interrupted [b4317]
b0158	btuF	0.243847	0.00323153	0.120308	3.32308	-1.65217	0	orf, hypothetical protein [b0158]
b2604	yfiN	0.514618	0.61343	-0.0494061	1.33375	-1.64969	0	orf, hypothetical protein [b2604]
b1072	flgA	0.272104	0.721472	-0.224684	0.123833	-1.64536	0	flagellar biosynthesis; assembly of basal-body periplasmic P ring [b1072]
b4375	prfC	-0.138235	0.112403	-0.125319	3.53854	-1.64267	0	peptide chain release factor RF-3 [b4375]
b2518	ndk	-0.582553	-0.767386	0.0924167	1.39687	-1.6425	0	nucleoside diphosphate kinase [b2518]
b1704	aroH	0.0818474	-0.422039	0.251943	0.262379	-1.64076	0	3-deoxy-D-arabinoheptulosonate-7-phosphate synthase [b1704]
b0724	sdhB	0.158307	0.685354	-0.263523	1.23166	-1.6383	0	succinate dehydrogenase, iron sulfur protein [b0724]
b3653	gltS	0.269691	-0.193835	0.231763	0.156746	-1.63806	0	glutamate transport [b3653]
b1075	flgD	0.166936	0.650519	-0.241791	0.0189874	-1.63591	0	flagellar biosynthesis, initiation of hook assembly [b1075]
b3458	livK	0.330861	-0.197965	0.264413	0.108211	-1.63506	1	high-affinity leucine-specific transport system; periplasmic binding protein [b3458]
b2961	mutY	0.595025	0.223318	0.185854	2.49976	-1.63016	0	adenine glycosylase; G.C --> T.A transversions [b2961]
b3841		0.188759	0.179307	0.00472634	#N/A	-1.622	0	orf, hypothetical protein [b3841]
b4205	ytfA	0.127383	0.102396	0.0124939	0	-1.62195	0	orf, hypothetical protein [b4205]
b2609	rpsP	0.0901892	0.332026	-0.120919	1.96287	-1.62065	0	30S ribosomal subunit protein S16 [b2609]
b0571	cusR	0.219975	0.0254598	0.0972576	0	-1.62026	0	putative 2-component transcriptional regulator [b0571]
b4319	fimG	-0.219969	1.06066	-0.640316	1.19927	-1.61942	0	fimbrial morphology [b4319]
b0804	ybiX	-0.287107	0.285938	-0.286523	0.466369	-1.61807	0	putative enzyme [b0804]
b2640		0.341276	0.422588	-0.0406559	#N/A	-1.61779	0	orf, hypothetical protein [b2640]
b4290	fecB	0.540459	-0.0899265	0.315193	3.5611	-1.61754	1	citrate-dependent iron transport, periplasmic protein [b4290]
b0468	ybaN	0.141944	-0.0442665	0.093105	1.47427	-1.61137	0	putative gene 58 [b0468]
b2214	apbE	-0.211585	0.178601	-0.195093	0	-1.61132	0	orf, hypothetical protein [b2214]
b3316	rpsS	-0.344503	0.272422	-0.308462	1.50927	-1.61129	0	30S ribosomal subunit protein S19 [b3316]
b3314	rpsC	0.0952965	0.274439	-0.0895712	2.09002	-1.60614	0	30S ribosomal subunit protein S3 [b3314]
b2066	udk	0.0987488	-0.125875	0.112312	0.46277	-1.60515	1	uridine/cytidine kinase [b2066]
b3077	ebgC	-0.743453	0.423922	-0.583687	0	-1.59957	0	evolved beta-D-galactosidase, beta subunit; cryptic gene [b3077]
b0835	yliG	0.0122801	-0.19338	0.10283	0.961862	-1.59651	1	orf, hypothetical protein [b0835]
b2763	cysI	-0.0255108	0.2976	-0.161555	0.559847	-1.59412	1	sulfite reductase, alpha subunit [b2763]
b1794	yeaP	0.229918	0.0979016	0.0660083	0	-1.59157	0	orf, hypothetical protein [b1794]
b3823	rhtC	0.456815	0.207354	0.12473	1.44938	-1.59019	0	orf, hypothetical protein [b3823]
b3263	yhdU	-0.206192	-0.232176	0.0129918	1.63373	-1.58691	0	orf, hypothetical protein [b3263]
b1523	yneG	0.202694	0.00643515	0.0981293	0.253614	-1.58546	0	orf, hypothetical protein [b1523]
b2596		0.333178	0.16148	0.0858492	#N/A	-1.58467	0	orf, hypothetical protein [b2596]
b0728	sucC	0.415265	0.426922	-0.0058282	1.20472	-1.58126	0	succinyl-CoA synthetase, beta subunit [b0728]
b3067	rpoD	-0.165965	-0.168689	0.00136199	2.3852	-1.57983	0	RNA polymerase, sigma [b3067]
b1320	ycjW	0.0163568	0.0251522	-0.00439768	0.511554	-1.57902	0	putative LACI-type transcriptional regulator [b1320]
b1886	tar	-0.762646	1.39186	-1.07725	0.61993	-1.57708	0	methyl-accepting chemotaxis protein II, aspartate sensor receptor [b1886]
b2683	ygaH	-0.088522	0.0651166	-0.0768193	3.62845	-1.57665	1	orf, hypothetical protein [b2683]
b0929	ompF	-0.203997	-0.401476	0.0987397	1.0073	-1.57428	0	outer membrane protein 1a [b0929]
b2436	hemF	-0.0866962	0.0798588	-0.0832775	0	-1.57334	0	coproporphyrinogen III oxidase [b2436]
b2603	yfiR	0.564885	0.587064	-0.0110896	2.60714	-1.57028	0	orf, hypothetical protein [b2603]
b0949	uup	-0.247694	0.237098	-0.242396	1.78764	-1.56738	0	putative ATP-binding component of a transport system [b0949]
b0729	sucD	0.00545368	0.316664	-0.155605	1.30311	-1.56554	0	succinyl-CoA synthetase, alpha subunit [b0729]
b2311	ubiX	0.131762	-0.0347269	0.0832444	0	-1.56472	0	3-octaprenyl-4-hydroxybenzoate carboxy-lyase [b2311]
b3401	hslO	-0.340216	-0.47632	0.0680519	2.42473	-1.56167	0	orf, hypothetical protein [b3401]
b4032	malG	-0.0461876	0.94685	-0.496519	0	-1.56067	0	part of maltose permease, inner membrane [b4032]
b0588	fepC	0.183657	-0.025212	0.104435	0.177849	-1.55967	0	ATP-binding component of ferric enterobactin transport [b0588]
b0097	secM	0.330677	0.0978279	0.116425	3.7264	-1.55728	0	orf, hypothetical protein [b0097]
b0503	ybbB	-0.123025	0.0820832	-0.102554	0.500401	-1.5568	0	putative capsule anchoring protein [b0503]
b3558	insK	-0.273128	-0.230311	-0.0214087	0.368868	-1.55676	0	IS150 putative transposase [b3558]
b3554	yiaF	0.233392	0.0489063	0.0922428	2.9641	-1.55602	0	orf, hypothetical protein [b3554]
b3429	glgA	-0.0620865	0.275044	-0.168565	0	-1.55504	0	glycogen synthase [b3429]
b0737	tolQ	-0.077066	0.138837	-0.107951	2.52258	-1.54808	0	inner membrane protein, membrane-spanning, maintains integrity of cell envelope; tolerance to group A colicins [b0737]
b3088	alx	0.0313533	-0.692437	0.361895	1.37695	-1.54416	0	putative transport protein [b3088]
b1520	yneE	0.296061	-0.119674	0.207867	0	-1.54263	1	orf, hypothetical protein [b1520]
b3644	yicC	0.280318	0.202428	0.0389448	2.04902	-1.54166	0	putative alpha helix protein [b3644]
b0714	nei	0.0349001	-0.0426195	0.0387598	0.71734	-1.5377	0	endonuclease VIII and DNA N-glycosylase with an AP lyase activity [b0714]
b0106	hofC	0.536432	-0.301442	0.418937	0	-1.53709	0	putative integral membrane protein involved in biogenesis of fimbriae, protein transport, DNA uptake [b0106]
b0589	fepG	0.508978	-0.0647075	0.286843	1.25886	-1.53581	0	ferric enterobactin transport protein [b0589]
b2230	yfaA	0.202452	0.426685	-0.112116	1.75691	-1.53224	0	orf, hypothetical protein [b2230]
b4314	fimA	-0.200035	1.31606	-0.758048	1.0196	-1.52974	0	major type 1 subunit fimbrin [b4314]
b3624	rfaZ	0.355961	0.353023	0.00146943	2.35825	-1.5289	0	lipopolysaccharide core biosynthesis [b3624]
b3541	dppD	0.377145	0.517215	-0.0700349	0.676571	-1.52794	1	putative ATP-binding component of dipeptide transport system [b3541]
b2949	yqgF	0.397269	0.00956822	0.19385	1.38189	-1.5235	0	orf, hypothetical protein [b2949]
b4046	zur	0.229574	0.600933	-0.18568	2.09335	-1.52131	0	putative regulator [b4046]
b2820	recB	0.247652	0.211931	0.0178603	0.997671	-1.52036	1	DNA helicase, ATP-dependent dsDNA/ssDNA exonuclease V subunit, ssDNA endonuclease [b2820]
b2565	recO	-0.0265974	0.0710626	-0.04883	1.52974	-1.51901	0	protein interacts with RecR and possibly RecF proteins [b2565]
b3066	dnaG	-0.0908989	-0.0880244	-0.00143726	2.82962	-1.51345	0	DNA biosynthesis; DNA primase [b3066]
b0638	cobC	-0.0451393	-0.222886	0.0888735	1.5636	-1.51304	0	homolog of Salmonella cobC, a phosphohistidine protein [b0638]
b3459	yhhK	0.221255	-0.135206	0.17823	2.12549	-1.50869	1	orf, hypothetical protein [b3459]
b1088	yceD	0.0117661	0.128203	-0.0582184	1.70367	-1.49929	0	orf, hypothetical protein [b1088]
b3220	yhcG	-0.392368	0.0113175	-0.201843	0	-1.49882	0	orf, hypothetical protein [b3220]
b2186	yejK	0.334852	-0.0493741	0.192113	0	-1.49335	0	orf, hypothetical protein [b2186]
b3315	rplV	-0.0657719	0.160974	-0.113373	1.44511	-1.49281	0	50S ribosomal subunit protein L22 [b3315]
b3248	yhdE	0.096978	-0.247593	0.172285	3.2065	-1.49263	0	orf, hypothetical protein [b3248]
b3475	acpT	0.2517	0.121015	0.0653424	2.55429	-1.48859	0	orf, hypothetical protein [b3475]
b3654	yicE	0.06108	-0.245819	0.15345	0	-1.48772	0	putative transport protein [b3654]
b0423	thiI	0.233755	-1.14767	0.690714	1.40553	-1.48566	0	putative oxidoreductase [b0423]
b1073	flgB	-0.0235664	0.646223	-0.334895	0	-1.48477	0	flagellar biosynthesis, cell-proximal portion of basal-body rod [b1073]
b3399	yrfG	0.292327	0.146596	0.0728655	1.91357	-1.48358	0	putative phosphatase [b3399]
b3436		0.08319	-0.364608	0.223899	#N/A	-1.48297	0	low-affinity gluconate transport permease protein, interrupted [b3436]
b4209	ytfE	-0.24775	-0.250539	0.00139448	0	-1.48059	1	orf, hypothetical protein [b4209]
b3615	yibD	-0.104196	-0.170011	0.0329073	0	-1.48048	0	putative regulator [b3615]
b1706	ydiU	0.430071	-0.107409	0.26874	0	-1.47807	0	orf, hypothetical protein [b1706]
b4277	yjgZ	-0.44456	-0.0598972	-0.192331	0.21471	-1.47745	0	orf, hypothetical protein [b4277]
b3679	yidK	-0.0137909	-0.178796	0.0825024	0	-1.47581	0	putative cotransporter [b3679]
b2955	yggW	-0.0762135	-0.0663521	-0.00493066	3.24058	-1.47491	0	putative oxidase [b2955]
b2546	yphD	-0.208116	0.0616691	-0.134892	0.15421	-1.47337	0	putative transport system permease protein [b2546]
b3706	mnmE	-0.0247665	-0.0595493	0.0173914	1.82986	-1.47235	0	GTP-binding protein in thiophene and furan oxidation [b3706]
b0576	pheP	0.0687338	0.218403	-0.0748347	0	-1.47221	0	phenylalanine-specific transport system [b0576]
b2536	hcaT	0.26223	0.0880666	0.0870819	0	-1.4713	0	MFS [b2536]
b0524	lpxH	0.0980648	-0.0235624	0.0608136	0.764458	-1.47051	0	orf, hypothetical protein [b0524]
b0224	yafK	0.221912	-0.4297	0.325806	0.928266	-1.46707	0	orf, hypothetical protein [b0224]
b2435	amiA	0.155972	0.0658958	0.0450379	0.95048	-1.46445	0	N-acetylmuramoyl-l-alanine amidase I [b2435]
b3259	prmA	-0.0665094	0.250808	-0.158658	2.16853	-1.46161	0	methylase for 50S ribosomal subunit protein L11 [b3259]
b0597	ybdB	0.425771	0.513556	-0.0438924	0	-1.46101	0	orf, hypothetical protein [b0597]
b0738	tolR	0.109704	0.201722	-0.0460089	2.01463	-1.45981	0	putative inner membrane protein, involved in the tonB-independent uptake of group A colicins [b0738]
b2605	yfiB	0.352902	0.743996	-0.195547	0.817492	-1.45933	0	putative outer membrane protein [b2605]
b1881	cheZ	-0.309639	0.41346	-0.36155	1.38208	-1.45699	0	chemotactic response; CheY protein phophatase; antagonist of CheY as switch regulator [b1881]
b2963	mltC	-0.242031	0.189116	-0.215573	1.96921	-1.45317	0	membrane-bound lytic murein transglycosylase C [b2963]
b1885	tap	-0.489855	1.345	-0.917428	0.401489	-1.45016	0	methyl-accepting chemotaxis protein IV, peptide sensor receptor [b1885]
b2559	tadA	0.238103	-0.0789802	0.158541	1.76831	-1.4495	0	putative deaminase [b2559]
b1686	ydiI	0.197028	0.0574737	0.0697772	0.614487	-1.44851	0	orf, hypothetical protein [b1686]
b3708	tnaA	-0.216556	0.922894	-0.569725	1.49628	-1.44106	0	tryptophanase [b3708]
b4373	rimI	0.208917	0.0543628	0.077277	1.64677	-1.43966	0	acyltransferase for 30S ribosomal subunit protein S18; acetylation of N-terminal alanine [b4373]
b1842	holE	0.054459	-0.0292821	0.0418705	0	-1.43861	0	DNA polymerase III, theta subunit [b1842]
b0474	adk	-0.0362452	-0.153891	0.0588227	1.85865	-1.43679	0	adenylate kinase activity; pleiotropic effects on glycerol-3-phosphate acyltransferase activity [b0474]
b0595	entB	0.426691	0.349756	0.0384671	0	-1.43518	0	2,3-dihydro-2,3-dihydroxybenzoate synthetase, isochroismatase [b0595]
b1206	ychM	0.293277	0.398773	-0.052748	0	-1.42531	1	orf, hypothetical protein [b1206]
b4048	yjbM	0.428818	-0.00773931	0.218279	0.229439	-1.42517	0	orf, hypothetical protein [b4048]
b1131	purB	-0.360524	0.179827	-0.270175	0	-1.42476	0	adenylosuccinate lyase [b1131]
b0967	yccW	-0.038061	-0.00220299	-0.017929	0.136516	-1.41842	0	putative oxidoreductase [b0967]
b3215	yhcA	0.406471	-0.865204	0.635838	0.468015	-1.41772	0	putative chaperone [b3215]
b4321	gntP	-0.259401	0.0484316	-0.153916	2.49218	-1.41621	1	gluconate transport system permease 3 [b4321]
b3188	sfsB	0.107636	0.18976	-0.0410617	1.53572	-1.41396	1	regulatory factor of maltose metabolism; similar to Ner repressor protein of phage Mu [b3188]
b0195	yaeB	0.0675154	-0.11728	0.0923977	3.69269	-1.40953	0	orf, hypothetical protein [b0195]
b2491	hyfR	0.0188177	0.0662918	-0.023737	1.46224	-1.40842	0	putative 2-component regulator, interaction with sigma 54 [b2491]
b2641	yfjV	0.439777	0.281385	0.079196	0	-1.40693	0	orf, hypothetical protein [b2641]
b4244	pyrI	0.203498	-0.723782	0.46364	0.753152	-1.40303	0	aspartate carbamoyltransferase, regulatory subunit [b4244]
b0916	ycaQ	-0.13769	0.304828	-0.221259	0	-1.40251	0	orf, hypothetical protein [b0916]
b2762	cysH	-0.344337	0.217798	-0.281068	0.603531	-1.40025	1	3-phosphoadenosine 5-phosphosulfate reductase [b2762]
b0225	yafQ	0.197561	0.124228	0.0366665	0.861993	-1.39876	0	orf, hypothetical protein [b0225]
b4148	sugE	0.566119	0.123796	0.221161	2.53226	-1.39372	0	suppresses groEL, may be chaperone [b4148]
b0596	entA	0.159155	0.409856	-0.125351	0.703964	-1.39357	0	2,3-dihydro-2,3-dihydroxybenzoate dehydrogenase, enterochelin biosynthesis [b0596]
b2713	hydN	-0.0331765	-0.170199	0.0685113	0.227599	-1.39146	1	involved in electron transport from formate to hydrogen, Fe-S centers [b2713]
b0429	cyoD	0.28818	0.940095	-0.325958	1.80841	-1.39065	1	cytochrome o ubiquinol oxidase subunit IV [b0429]
b1891	flhC	-0.326529	-0.0531135	-0.136708	0.127002	-1.38812	0	regulator of flagellar biosynthesis acting on class 2 operons; transcription initiation factor [b1891]
b0557	borD	-0.530205	0.0348065	-0.282506	1.36075	-1.38687	0	bacteriophage lambda Bor protein homolog [b0557]
b3191	yrbB	0.0583553	0.0642686	-0.00295663	2.39566	-1.3847	0	orf, hypothetical protein [b3191]
b3873	yihM	0.0932875	0.772858	-0.339785	0.269451	-1.38402	0	orf, hypothetical protein [b3873]
b2182	bcr	0.0487402	-0.170404	0.109572	0.0641979	-1.38249	0	bicyclomycin resistance protein; transmembrane protein [b2182]
b2014	yeeF	-0.0844894	-0.28849	0.102	0.00176221	-1.38244	0	putative amino acid/amine transport protein [b2014]
b1652	rnt	0.143528	0.0993233	0.0221024	0.037341	-1.38119	0	RNase T, degrades tRNA [b1652]
b0174	ispU	0.252121	0.326078	-0.0369788	3.43369	-1.37963	0	orf, hypothetical protein [b0174]
b3197	kdsD	0.122747	0.0719116	0.0254176	2.82156	-1.37928	0	putative isomerase [b3197]
b3785	wzzE	-0.125689	-0.0322487	-0.04672	3.82563	-1.37891	0	putative transport protein [b3785]
b3251	mreB	0.285719	-0.18627	0.235994	3.50194	-1.37577	0	regulator of ftsI, penicillin binding protein 3, septation function [b3251]
b4034	malE	-0.0635996	1.54557	-0.804584	0	-1.3745	0	periplasmic maltose-binding protein; substrate recognition for transport and chemotaxis [b4034]
b2979	glcD	1.11858	-2.58775	1.85316	1.70911	-1.37279	1	glycolate oxidase subunit D [b2979]
b0500	ybbD	0.441671	0.081898	0.179887	#N/A	-1.36966	0	orf, hypothetical protein [b0500]
b0600	ybdL	-0.0352867	-1.57729	0.771003	0.217642	-1.36788	0	putative aminotransferase [b0600]
b2750	cysC	0.15303	-0.418622	0.285826	0.533837	-1.36734	0	adenosine 5-phosphosulfate kinase [b2750]
b0574	cusB	-0.99354	0.122072	-0.557806	0.526208	-1.36501	1	putative resistance protein [b0574]
b3405	ompR	-0.264935	0.136477	-0.200706	2.23561	-1.36419	1	response regulator [b3405]
b2106	rcnA	0.317993	-0.128011	0.223002	1.12354	-1.36288	1	orf, hypothetical protein [b2106]
b2505	yfgH	0.422695	-1.21724	0.81997	0.424686	-1.3602	1	putative outer membrane lipoprotein [b2505]
b3060	ttdR	0.0724854	1.32175	-0.624633	1.71699	-1.35987	0	putative transcriptional regulator LYSR-type [b3060]
b3216	yhcD	0.0175243	0.062007	-0.0222413	0.534349	-1.35941	0	putative outer membrane protein [b3216]
b4206	ytfB	0.131902	0.318308	-0.0932032	1.45312	-1.35924	0	orf, hypothetical protein [b4206]
b1185	dsbB	-0.0955803	0.402476	-0.249028	0.121973	-1.35783	0	reoxidizes DsbA protein following formation of disulfide bond in P-ring of flagella. [b1185]
b2002	yeeS	-0.00330582	1.05654	-0.529922	0.704714	-1.35546	0	putative DNA repair protein, RADC family [b2002]
b0040	caiT	-0.105436	-0.24591	0.070237	0	-1.35495	0	probable carnitine transporter [b0040]
b3788	rffG	-0.107039	0.0708888	-0.0889641	3.9295	-1.35476	0	dTDP-glucose 4,6-dehydratase [b3788]
b0017		0.175598	-0.406099	0.290849	#N/A	-1.35302	0	IS186 and IS421 hypothetical protein [b0017]
b2327	yfcA	0.00253887	0.104074	-0.0507676	1.30611	-1.35271	0	putative structural protein [b2327]
b3637	rpmB	-0.0891415	-0.0342164	-0.0274625	2.66807	-1.35243	0	50S ribosomal subunit protein L28 [b3637]
b2229	yfaT	0.005968	0.461392	-0.227712	0.998949	-1.35184	0	orf, hypothetical protein [b2229]
b0534	sfmF	-0.421861	-0.06847	-0.176695	0.277899	-1.35098	0	putative fimbrial-like protein [b0534]
b1344	ttcA	-0.170645	0.0946553	-0.13265	1.85408	-1.34402	0	orf, hypothetical protein [b1344]
b0430	cyoC	0.242006	0.975632	-0.366813	1.9845	-1.33982	1	cytochrome o ubiquinol oxidase subunit III [b0430]
b3957	argE	-0.139981	-0.227551	0.0437848	0	-1.33849	0	acetylornithine deacetylase [b3957]
b1591	dmsD	0.00501861	-0.122691	0.0638548	0	-1.33383	0	putative oxidoreductase component [b1591]
b0832	gsiD	0.0859449	0.349829	-0.131942	0	-1.32329	1	putative transport system permease protein [b0832]
b0431	cyoB	0.346753	0.882183	-0.267715	1.79947	-1.32319	1	cytochrome o ubiquinol oxidase subunit I [b0431]
b1626	ydgK	0.319638	0.634669	-0.157516	0	-1.32283	0	orf, hypothetical protein [b1626]
b0428	cyoE	0.388367	0.789276	-0.200455	1.92868	-1.3215	1	protoheme IX farnesyltransferase [b0428]
b0051	ksgA	0.0937691	0.0369039	0.0284326	3.22475	-1.32002	0	S-adenosylmethionine-6-N,N-adenosyl [b0051]
b1841	yobA	0.14569	0.0885615	0.0285644	1.07378	-1.31862	0	orf, hypothetical protein [b1841]
b3652	recG	-0.0133757	-0.0121105	-0.000632597	1.64746	-1.31738	0	DNA helicase, resolution of Holliday junctions, branch migration [b3652]
b3495	uspA	0.212486	0.352779	-0.0701469	0	-1.31732	0	universal stress protein; broad regulatory function? [b3495]
b3574	yiaJ	0.00219574	-0.00135994	0.00177784	0	-1.30972	0	putative regulator [b3574]
b0451	amtB	1.15004	0.180051	0.484996	0.101211	-1.30959	0	probable ammonium transporter [b0451]
b3447	ggt	-0.339224	-0.00842262	-0.165401	0.325856	-1.3077	0	gamma-glutamyltranspeptidase [b3447]
b3214	gltF	0.106635	-0.81031	0.458473	0	-1.30739	0	regulator of gltBDF operon, induction of Ntr enzymes [b3214]
b3643	rph	0.156537	0.22041	-0.0319363	2.52237	-1.3069	0	RNase PH [b3643]
b2093	gatB	0.185289	0.400868	-0.107789	0.444219	-1.30543	0	galactitol-specific enzyme IIB of phosphotransferase system [b2093]
b4036	lamB	0.326903	1.4418	-0.557446	0	-1.30372	0	phage lambda receptor protein; maltose high-affinity receptor [b4036]
b3427	yzgL	0.0407078	0.325962	-0.142627	1.84598	-1.30299	0	orf, hypothetical protein [b3427]
b1960	vsr	0.121878	-0.0874643	0.104671	0	-1.29986	0	DNA mismatch endonuclease, patch repair protein [b1960]
b1808	yoaA	0.294387	0.383603	-0.0446076	0.239569	-1.29933	0	putative enzyme [b1808]
b1132	hflD	0.052096	0.1817	-0.0648022	1.01855	-1.2949	0	orf, hypothetical protein [b1132]
b3393	hofO	0.145018	0.14256	0.00122903	0	-1.29335	0	orf, hypothetical protein [b3393]
b4348	hsdS	-0.62846	0.120015	-0.374238	2.36976	-1.29088	0	specificity determinant for hsdM and hsdR [b4348]
b1687	ydiJ	0.299706	0.0876801	0.106013	0.64874	-1.28584	0	putative oxidase [b1687]
b0948	rlmL	-0.0487474	0.263838	-0.156293	3.05284	-1.28552	0	putative oxidoreductase [b0948]
b2171	yeiP	-0.0259716	-0.225031	0.0995296	0.855082	-1.28426	0	putative elongation factor [b2171]
b3867	hemN	-0.0445129	0.106881	-0.0756968	1.24399	-1.28028	0	O2-independent coproporphyrinogen III oxidase [b3867]
b1086	rluC	0.324299	-0.0945148	0.209407	1.60372	-1.27989	0	orf, hypothetical protein [b1086]
b2819	recD	0.406511	0.21219	0.0971604	0	-1.27741	1	DNA helicase, ATP-dependent dsDNA/ssDNA exonuclease V subunit, ssDNA endonuclease [b2819]
b3190	yrbA	0.146178	-0.100376	0.123277	2.70529	-1.27537	0	orf, hypothetical protein [b3190]
b1090	plsX	0.103749	0.183847	-0.0400492	1.67167	-1.27229	0	glycerolphosphate auxotrophy in plsB background [b1090]
b0961	yccF	0.173923	0.240411	-0.0332437	0	-1.27163	0	orf, hypothetical protein [b0961]
b1822	rrmA	0.0930933	-0.200592	0.146843	0.441061	-1.26781	0	putative enzyme [b1822]
b2350	yfdG	-0.0448795	0.0275948	-0.0362372	2.06569	-1.26747	0	orf, hypothetical protein [b2350]
b3156	yhbS	0.347835	0.51026	-0.0812124	1.69192	-1.26605	0	orf, hypothetical protein [b3156]
b0499	ylbH	0.426681	0.0136708	0.206505	0.0557689	-1.26466	0	orf, hypothetical protein [b0499]
b3234	degQ	0.100698	0.02791	0.0363938	2.87752	-1.26432	1	serine endoprotease [b3234]
b3837		0.348589	0.376735	-0.0140732	#N/A	-1.26311	0	putative histone [b3837]
b1365	ynaK	0.00864716	-0.174726	0.0916868	1.2806	-1.2624	0	orf, hypothetical protein [b1365]
b2474	ypfI	0.0629953	0.187159	-0.0620816	0.719102	-1.26234	0	orf, hypothetical protein [b2474]
b1923	fliC	-0.39621	0.941459	-0.668835	0.794928	-1.2622	0	flagellar biosynthesis; flagellin, filament structural protein [b1923]
b3777	yifN	-0.22309	0.16044	-0.191765	0.114236	-1.26038	0	orf, hypothetical protein [b3777]
b0377	sbmA	0.211707	0.822606	-0.305449	0.687016	-1.25676	0	sensitivity to microcin B17, possibly envelop protein [b0377]
b3337	bfd	0.273663	-0.334347	0.304005	2.19949	-1.25488	0	orf, hypothetical protein [b3337]
b2561	yfhH	-0.095785	0.36079	-0.228287	1.30287	-1.25466	0	orf, hypothetical protein [b2561]
b2576	srmB	0.0398212	0.245669	-0.102924	1.71962	-1.25452	0	ATP-dependent RNA helicase [b2576]
b2369	evgA	0.647478	0.453732	0.0968732	0.557215	-1.25386	0	putative positive transcription regulator [b2369]
b0815	ybiP	-0.0675049	-0.682164	0.30733	0	-1.25164	0	putative enzyme [b0815]
b3791	rffA	-0.0433353	0.138889	-0.0911123	3.53903	-1.25135	0	putative regulator [b3791]
b3231	rplM	0.212978	-0.000638244	0.106808	2.83033	-1.25112	1	50S ribosomal subunit protein L13 [b3231]
b0636	ybeA	0.286472	-0.375849	0.33116	2.45802	-1.24902	0	orf, hypothetical protein [b0636]
b3020	ygiS	-0.297504	0.546535	-0.422019	1.002	-1.24681	0	putative transport periplasmic protein [b3020]
b3974	coaA	-0.139441	0.240555	-0.189998	1.36108	-1.24679	0	pantothenate kinase [b3974]
b3494	uspB	0.20655	-0.0945418	0.150546	0	-1.24427	1	orf, hypothetical protein [b3494]
b0098	secA	-0.0424377	0.275711	-0.159075	3.86016	-1.24391	0	preprotein translocase; secretion protein [b0098]
b3170	yhbC	-0.100067	0.0131426	-0.0566049	2.64479	-1.24367	0	orf, hypothetical protein [b3170]
b2623	yfjH	0.181425	0.350922	-0.0847483	0.345856	-1.24328	0	putative histone [b2623]
b2104	thiM	0.271809	-0.428859	0.350334	0	-1.24185	0	hydoxyethylthiazole kinase [b2104]
b2981	yghO	0.370779	-0.252878	0.311828	0.616724	-1.24116	0	orf, hypothetical protein [b2981]
b0960	yccS	0.0571777	0.105113	-0.0239676	0	-1.24036	0	orf, hypothetical protein [b0960]
b3240	aaeB	0.152437	-0.283161	0.217799	1.26205	-1.23898	0	orf, hypothetical protein [b3240]
b3638	yicR	-0.00324765	0.429723	-0.216485	2.09261	-1.23609	0	DNA repair protein [b3638]
b2060	wzc	0.0581261	0.905964	-0.423919	2.00052	-1.23268	0	orf, hypothetical protein [b2060]
b1685	ydiH	0.232861	0.0962644	0.0682981	0.629664	-1.23211	0	orf, hypothetical protein [b1685]
b3052	rfaE	0.0456711	0.0119843	0.0168434	2.24053	-1.23119	0	putative kinase [b3052]
b0630	lipB	0.372551	-0.32276	0.347655	1.31135	-1.23097	1	protein of lipoate biosynthesis [b0630]
b1036	ycdZ	-0.21256	-0.171057	-0.0207515	2.55441	-1.23011	0	orf, hypothetical protein [b1036]
b2055	wcaE	-0.0966458	0.518792	-0.307719	1.27238	-1.22904	0	putative colanic acid biosynthesis glycosyl transferase [b2055]
b1102	fhuE	-0.437702	0.0092572	-0.223479	0	-1.22813	0	outer membrane receptor for ferric iron uptake [b1102]
b0122	yacC	0.238845	0.17336	0.0327427	3.51953	-1.22764	0	orf, hypothetical protein [b0122]
b3257	yhdT	0.229384	0.0805228	0.0744304	0.714719	-1.22691	0	orf, hypothetical protein [b3257]
b0637	ybeB	0.337275	-0.355279	0.346277	2.24696	-1.22054	0	orf, hypothetical protein [b0637]
b0432	cyoA	0.445829	0.668723	-0.111447	1.31681	-1.21831	1	cytochrome o ubiquinol oxidase subunit II [b0432]
b3991	thiG	0.402608	-0.437623	0.420116	0.372257	-1.21309	0	thiamin biosynthesis, thiazole moiety [b3991]
b3169	nusA	0.424534	0.0821712	0.171182	2.56846	-1.20784	0	transcription pausing; L factor [b3169]
b0218	yafU	0.236864	-0.41031	0.323587	0	-1.20693	0	orf, hypothetical protein [b0218]
b3942	katG	0.0932934	0.261542	-0.0841245	2.20185	-1.20422	0	catalase; hydroperoxidase HPI [b3942]
b0152	fhuD	-0.299875	-0.0952883	-0.102293	3.14779	-1.20301	0	hydroxamate-dependent iron uptake, cytoplasmic membrane component [b0152]
b3973	birA	0.111922	-0.0186105	0.0652661	1.69177	-1.20074	0	biotin- [b3973]
b2423	cysW	-0.107732	0.511487	-0.30961	0.73318	-1.20027	1	sulfate transport system permease W protein [b2423]
b0417	thiL	-0.13341	-0.24534	0.0559651	2.14735	-1.19995	0	thiamin-monophosphate kinase [b0417]
b0742	ybgF	0.2094	0.232402	-0.011501	0.338875	-1.1991	0	orf, hypothetical protein [b0742]
b2980	glcC	-0.156216	0.682877	-0.419547	1.12495	-1.19803	1	transcriptional activator for glc operon [b2980]
b4255	rraB	0.0740705	0.437575	-0.181752	1.70765	-1.19802	0	orf, hypothetical protein [b4255]
b1905	ftnA	-0.0567184	0.589354	-0.323036	1.19103	-1.19744	0	cytoplasmic ferritin [b1905]
b3964	yijD	0.364338	0.0436199	0.160359	1.06417	-1.19486	0	orf, hypothetical protein [b3964]
b0689	ybfP	-0.465337	-0.664091	0.0993772	0	-1.19425	0	putative pectinase [b0689]
b3312	rpmC	-0.116182	0.168924	-0.142553	3.31357	-1.19423	0	50S ribosomal subunit protein L29 [b3312]
b4234	yjgA	0.308197	0.194227	0.0569851	2.53953	-1.19339	0	putative alpha helix protein [b4234]
b0799	dinG	0.332342	0.57658	-0.122119	3.85083	-1.19262	0	probably ATP-dependent helicase [b0799]
b3313	rplP	0.195866	0.245304	-0.0247189	2.12927	-1.19207	0	50S ribosomal subunit protein L16 [b3313]
b3333	gspL	0.0231091	-0.126197	0.0746531	0.652756	-1.19121	0	putative general protein secretion protein [b3333]
b4003	zraS	-0.0990148	0.283623	-0.191319	0	-1.18991	0	sensor kinase for HydG, hydrogenase 3 activity [b4003]
b0398	sbcD	-0.133614	0.0927687	-0.113191	0	-1.18923	0	ATP-dependent dsDNA exonuclease [b0398]
b3032	cpdA	0.326106	0.297717	0.0141943	0.904006	-1.18862	0	regulator of lacZ [b3032]
b0052	pdxA	0.230527	0.0660415	0.0822427	5.10154	-1.18733	0	pyridoxine biosynthesis [b0052]
b0719	ybgD	1.07138	0.209192	0.431096	1.06856	-1.18487	0	putative fimbrial-like protein [b0719]
b0528	ybcJ	-0.0821699	0.26143	-0.1718	0.437242	-1.18301	0	orf, hypothetical protein [b0528]
b4035	malK	-0.270583	2.23665	-1.25362	0	-1.18116	0	ATP-binding component of transport system for maltose [b4035]
b2558	yfhD	-0.314372	-0.0123212	-0.151025	0.874904	-1.1804	0	putative periplasmic binding transport protein [b2558]
b1524	yneH	0.351237	0.0996718	0.125782	0.127199	-1.1802	0	putative glutaminase [b1524]
b2912	ygfA	0.324007	-0.352058	0.338032	1.93671	-1.18012	0	putative ligase [b2912]
b1452	yncE	-0.658984	-0.0727484	-0.293118	0	-1.17955	1	putative receptor [b1452]
b2183	rsuA	0.222408	-0.145863	0.184136	0.0639357	-1.17925	0	16S pseudouridylate 516 synthase [b2183]
b1363	trkG	-0.0503263	0.105829	-0.0780777	0.0235982	-1.17808	0	trk system potassium uptake; part of Rac prophage [b1363]
b1968	yedV	-0.0922993	0.0961699	-0.0942346	0	-1.17786	1	putative 2-component sensor protein [b1968]
b3310	rplN	0.211578	0.161006	0.0252864	0.80956	-1.17741	0	50S ribosomal subunit protein L14 [b3310]
b4073	nrfD	0.139451	1.219	-0.539775	1.0112	-1.17585	1	formate-dependent nitrate reductase complex; transmembrane protein [b4073]
b4245	pyrB	0.121346	-0.5548	0.338073	0.826139	-1.17435	0	aspartate carbamoyltransferase, catalytic subunit [b4245]
b3472	dcrB	0.187691	0.0318155	0.0779375	1.83676	-1.17419	0	orf, hypothetical protein [b3472]
b3192	yrbC	0.268045	0.0849309	0.0915573	1.21681	-1.17181	0	orf, hypothetical protein [b3192]
b3870	glnA	1.10447	-0.0570281	0.58075	1.55331	-1.16898	0	glutamine synthetase [b3870]
b0415	ribE	0.303499	-0.0308785	0.167189	1.99059	-1.16531	0	riboflavin synthase, beta chain [b0415]
b3074	ygjH	-0.149651	0.955498	-0.552575	0.413699	-1.16454	0	putative tRNA synthetase [b3074]
b3987	rpoB	-0.319018	0.0946686	-0.206843	2.42345	-1.16429	0	RNA polymerase, beta subunit [b3987]
b0469	apt	0.143058	-0.263403	0.20323	1.46745	-1.16307	0	adenine phosphoribosyltransferase [b0469]
b0227	yafL	0.115551	-0.0642972	0.0899239	0	-1.16278	0	putative lipoprotein [b0227]
b1535	ydeH	0.23213	0.557955	-0.162913	0.788452	-1.16277	0	orf, hypothetical protein [b1535]
b0416	nusB	-0.0699921	-0.12496	0.0274838	2.12526	-1.16233	0	transcription termination; L factor [b0416]
b3734	atpA	-0.102031	0.433822	-0.267926	2.22889	-1.16053	0	membrane-bound ATP synthase, F1 sector, alpha-subunit [b3734]
b0482	ybaP	0.203283	0.330894	-0.0638057	4.18322	-1.15924	0	putative ligase [b0482]
b3623	waaU	-0.0990614	0.210692	-0.154877	2.28914	-1.15792	0	probably hexose transferase; lipopolysaccharide core biosynthesis [b3623]
b0736	ybgC	0.296653	0.0570462	0.119803	1.55898	-1.15738	0	orf, hypothetical protein [b0736]
b2747	ispD	0.354197	-0.317935	0.336066	4.03012	-1.15532	0	orf, hypothetical protein [b2747]
b0859	rumB	0.0646072	-0.140708	0.102658	0	-1.15499	0	putative enzyme [b0859]
b2977	glcG	0.591252	-1.52023	1.05574	2.31466	-1.15266	1	orf, hypothetical protein [b2977]
b4168	yjeE	0.151286	-0.213682	0.182484	0.260149	-1.15084	0	orf, hypothetical protein [b4168]
b3960	argH	0.201267	-0.58836	0.394814	0	-1.15051	0	argininosuccinate lyase [b3960]
b0833	yliE	-0.328182	0.0800409	-0.204112	0	-1.14994	0	orf, hypothetical protein [b0833]
b4143	groL	0.0075634	-0.284378	0.14597	1.68974	-1.14976	0	GroEL, chaperone Hsp60, peptide-dependent ATPase, heat shock protein [b4143]
b2895	fldB	0.323302	0.025146	0.149078	1.86535	-1.14844	0	flavodoxin 2 [b2895]
b1479	maeA	0.194436	0.136925	0.0287558	1.2068	-1.14477	0	NAD-linked malate dehydrogenase [b1479]
b0501		0.345128	0.129135	0.107996	0.347407	-1.14426	0	orf, hypothetical protein [b0501]
b3825	pldB	0.110406	-0.0460839	0.0782451	1.36933	-1.14226	0	lysophospholipase L [b3825]
b2671	ygaC	0.67185	0.241159	0.215345	1.0044	-1.13766	0	orf, hypothetical protein [b2671]
b1592	clcB	0.396801	-0.379589	0.388195	0.0902027	-1.13567	0	putative chloride channel [b1592]
b1531	marA	0.307784	-0.132206	0.219995	0.278889	-1.13339	0	multiple antibiotic resistance; transcriptional activator of defense systems [b1531]
b0841	ybjG	0.360787	-0.460955	0.410871	0.464391	-1.13216	1	orf, hypothetical protein [b0841]
b3755	yieP	0.23979	0.769766	-0.264988	0.761003	-1.13086	0	orf, hypothetical protein [b3755]
b0200	gmhB	0.300581	0.536174	-0.117797	1.6366	-1.13083	0	putative phosphatase [b0200]
b3471	yhhQ	0.302566	-0.37059	0.336578	0.733189	-1.13036	0	orf, hypothetical protein [b3471]
b0120	speD	-0.210958	-0.126731	-0.0421133	2.09403	-1.13003	0	S-adenosylmethionine decarboxylase [b0120]
b4030	psiE	0.553634	-0.142238	0.347936	0	-1.12828	0	orf, hypothetical protein [b4030]
b0397	sbcC	0.0493986	0.25376	-0.102181	0.197201	-1.12799	0	ATP-dependent dsDNA exonuclease [b0397]
b0739	tolA	0.148867	0.180042	-0.0155873	1.77775	-1.12793	0	membrane spanning protein, required for outer membrane integrity [b0739]
b0834	yliF	-0.0362107	0.0131607	-0.0246857	0	-1.12692	0	orf, hypothetical protein [b0834]
b2037	rfbX	0.0689035	-0.0568826	0.0628931	0.904845	-1.12686	1	putative O-antigen transporter [b2037]
b2056	wcaD	-0.131725	0.829531	-0.480628	1.52943	-1.12468	0	putative colanic acid polymerase [b2056]
b0477	gsk	-0.210804	-0.0735474	-0.0686281	0	-1.12411	0	inosine-guanosine kinase [b0477]
b3460	livJ	-0.326604	0.468917	-0.397761	0.22733	-1.11989	1	high-affinity amino acid transport system; periplasmic binding protein [b3460]
b2574	nadB	1.3498	-0.420699	0.885251	0.501421	-1.11893	0	quinolinate synthetase, B protein [b2574]
b0116	lpd	1.23779	0.415216	0.411288	2.76916	-1.11574	1	lipoamide dehydrogenase [b0116]
b3632	rfaQ	0.201986	0.0602424	0.0708716	2.91413	-1.11506	0	lipopolysaccharide core biosynthesis [b3632]
b3810	yigA	0.240257	0.267616	-0.0136794	2.18748	-1.1133	0	orf, hypothetical protein [b3810]
b3249	mreD	0.126669	-0.254091	0.19038	4.09156	-1.11309	0	rod shape-determining protein [b3249]
b1848	yebG	0.153811	0.419057	-0.132623	2.04523	-1.11101	0	orf, hypothetical protein [b1848]
b3733	atpG	-0.175674	0.367114	-0.271394	2.29316	-1.11068	0	membrane-bound ATP synthase, F1 sector, gamma-subunit [b3733]
b2238	yfaH	0.305942	-0.327453	0.316698	2.32529	-1.10775	0	orf, hypothetical protein [b2238]
b3297	rpsK	0.22221	-0.00604582	0.114128	1.65902	-1.10629	0	30S ribosomal subunit protein S11 [b3297]
b0214	rnhA	0.0262245	0.311721	-0.142748	3.10866	-1.1053	0	RNase HI, degrades RNA of DNA-RNA hybrids, participates in DNA replication [b0214]
b0544	ybcK	0.0142477	0.490632	-0.238192	0	-1.1032	0	orf, hypothetical protein [b0544]
b3311	rpsQ	0.0994686	0.209304	-0.0549179	2.83438	-1.1024	0	30S ribosomal subunit protein S17 [b3311]
b1089	rpmF	0.0129055	0.116934	-0.0520144	2.28553	-1.10139	0	50S ribosomal subunit protein L32 [b1089]
b1445	ydcX	0.242021	-0.334358	0.28819	0.276611	-1.10099	0	orf, hypothetical protein [b1445]
b0184	dnaE	0.178057	0.143636	0.0172106	4.69639	-1.09989	0	DNA polymerase III, alpha subunit [b0184]
b2158	yeiH	0.0502665	0.106771	-0.0282525	0	-1.09905	0	orf, hypothetical protein [b2158]
b1125	potB	-0.262761	0.170957	-0.216859	0.0112489	-1.09745	0	spermidine/putrescine transport system permease [b1125]
b3972	murB	0.236961	0.0396698	0.0986456	2.92365	-1.09725	0	UDP-N-acetylenolpyruvoylglucosamine reductase [b3972]
b3250	mreC	0.0975903	-0.0535772	0.0755837	4.68413	-1.09717	0	rod shape-determining protein [b3250]
b2188	yejM	-0.0460493	0.339663	-0.192856	1.82987	-1.09425	0	putative sulfatase [b2188]
b3392	hofP	-0.138612	-0.099077	-0.0197673	0.990934	-1.0934	0	orf, hypothetical protein [b3392]
b2764	cysJ	0.285767	0.256872	0.0144473	0.647077	-1.09294	1	sulfite reductase [b2764]
b3090	ygjV	0.0682198	0.29934	-0.11556	1.17025	-1.09074	0	orf, hypothetical protein [b3090]
b2331	yfcN	0.15483	0.619077	-0.232124	1.16615	-1.08673	0	orf, hypothetical protein [b2331]
b3625	rfaY	0.406495	0.342516	0.0319894	2.74717	-1.0863	0	lipopolysaccharide core biosynthesis [b3625]
b0575	cusA	-0.451102	-0.00747681	-0.221813	0.305073	-1.08589	1	putative inner membrane component for iron transport [b0575]
b1408	ynbA	0.380793	0.0890008	0.145896	0.195252	-1.08581	0	probable enzyme [b1408]
b3208	mtgA	0.158671	0.125308	0.0166818	1.71706	-1.08549	1	putative peptidoglycan enzyme [b3208]
b2187	yejL	0.138474	0.0725415	0.0329661	0.0041541	-1.08515	0	orf, hypothetical protein [b2187]
b2566	era	0.0776611	0.109	-0.0156697	1.49619	-1.08455	0	GTP-binding protein [b2566]
b4049	dusA	0.284122	0.137062	0.0735298	2.09299	-1.08211	0	orf, hypothetical protein [b4049]
b2606	rplS	0.0312567	0.0958939	-0.0323186	2.01653	-1.08201	0	50S ribosomal subunit protein L19 [b2606]
b3165	rpsO	-0.122712	0.0630455	-0.0928789	3.12556	-1.08086	0	30S ribosomal subunit protein S15 [b3165]
b3185	rpmA	-0.00885087	0.0279121	-0.0183815	3.30323	-1.07895	0	50S ribosomal subunit protein L27 [b3185]
b3780	rhlB	0.00877342	0.113855	-0.0525407	3.63164	-1.07863	0	putative ATP-dependent RNA helicase [b3780]
b1988	nac	0.853171	0.367771	0.2427	0.995855	-1.07755	0	nitrogen assimilation control protein [b1988]
b0389	yaiA	0.482899	0.132058	0.175421	0	-1.07654	1	orf, hypothetical protein [b0389]
b2786	barA	-0.0593855	0.242833	-0.151109	1.7844	-1.0761	0	sensor-regulator, activates OmpR by phophorylation [b2786]
b0251	yafY	-0.566723	0.584937	-0.57583	1.70687	-1.07513	0	orf, hypothetical protein [b0251]
b0868	ybjS	-0.170323	-0.345811	0.0877439	0.501846	-1.07222	0	putative nucleotide di-P-sugar epimerase or dehydratase [b0868]
b0847	ybjL	0.0675615	0.238358	-0.0853985	0	-1.07109	0	putative transport protein [b0847]
b3787	rffD	-0.017396	0.135402	-0.0763988	2.47684	-1.07097	0	UDP-N-acetyl-D-mannosaminuronic acid dehydrogenase; synthesis of enterobacterial common antigen [b3787]
b0248	yafX	0.279868	0.177918	0.0509747	0	-1.07092	0	orf, hypothetical protein [b0248]
b0199	metN	-0.298854	-1.35479	0.527966	1.75033	-1.07091	0	ATP-binding component of a transporter [b0199]
b3187	ispB	-0.2025	0.199455	-0.200978	3.29104	-1.07062	0	octaprenyl diphosphate synthase [b3187]
b1210	hemA	0.282157	0.344132	-0.0309874	1.33008	-1.06977	1	enzyme in alternate path of synthesis of 5-aminolevulinate [b1210]
b2690	yqaB	0.267385	0.16464	0.0513723	4.19244	-1.06849	0	putative phosphatase [b2690]
b0378	yaiW	-0.0334681	0.535706	-0.284587	2.08383	-1.06767	0	orf, hypothetical protein [b0378]
b3021	ygiT	-0.116806	-0.39027	0.136732	0	-1.0654	0	orf, hypothetical protein [b3021]
b0459	maa	0.469395	-0.194803	0.332099	1.51167	-1.06238	0	putative transferase [b0459]
b2951	yggS	0.302642	-0.0140879	0.158365	1.77278	-1.06217	0	orf, hypothetical protein [b2951]
b0765	modC	-0.65821	0.422621	-0.540416	0.160955	-1.06159	0	ATP-binding component of molybdate transport [b0765]
b2907	ubiH	0.441378	0.341268	0.0500548	2.2828	-1.06144	1	2-octaprenyl-6-methoxyphenol--> 2-octaprenyl-6-methoxy-1, 4-benzoquinone [b2907]
b1116	lolC	0.123842	0.109186	0.00732827	2.45441	-1.06132	1	orf, hypothetical protein [b1116]
b2115		0.0450504	0.0944542	-0.0247019	#N/A	-1.06066	0	molybdate metabolism regulator, first fragment [b2115]
b0807	rlmF	-0.183366	0.200816	-0.192091	0.410249	-1.06026	0	orf, hypothetical protein [b0807]
b3166	truB	0.369965	0.281275	0.0443451	4.424	-1.06012	0	tRNA pseudouridine 5S synthase [b3166]
b2072	yegK	0.261415	-0.159587	0.210501	0.783459	-1.05979	0	orf, hypothetical protein [b2072]
b2948	yqgE	0.370015	0.168349	0.100833	1.43704	-1.05922	0	orf, hypothetical protein [b2948]
b2618	yfjF	0.268406	0.0408299	0.113788	1.12732	-1.05904	0	orf, hypothetical protein [b2618]
b1286	rnb	0.183237	-0.206731	0.194984	0	-1.05817	1	RNase II, mRNA degradation [b1286]
b3898	frvX	0.0876317	0.228713	-0.0705405	0	-1.05388	0	frv operon protein [b3898]
b0840	deoR	0.194018	-0.140131	0.167074	0	-1.05334	0	transcriptional repressor for deo operon, tsx, nupG [b0840]
b4351	mrr	-0.535285	0.193519	-0.364402	0	-1.05318	0	restriction of methylated adenine [b4351]
b2749	ygbE	0.355932	-0.880852	0.618392	0.407597	-1.05276	0	putative cytochrome oxidase subunit [b2749]
b1961	dcm	0.227121	-0.0258076	0.126464	0	-1.05253	0	DNA cytosine methylase [b1961]
b3237	argR	-0.145791	-0.210334	0.0322717	0.688996	-1.05136	0	repressor of arg regulon; cer-mediated site specific recombination [b3237]
b3631	rfaG	-0.00212098	0.289959	-0.14604	3.00924	-1.05029	0	glucosyltransferase I; lipopolysaccharide core biosynthesis [b3631]
b3737	atpE	0.0235214	0.259403	-0.117941	1.30455	-1.04773	0	membrane-bound ATP synthase, F0 sector, subunit c [b3737]
b3230	rpsI	0.305911	-0.0882034	0.197057	3.14101	-1.04687	1	30S ribosomal subunit protein S9 [b3230]
b1295	ymjA	-0.00846405	-0.236095	0.113816	0	-1.04609	0	orf, hypothetical protein [b1295]
b0754	aroG	0.312771	0.548542	-0.117885	0.545264	-1.04441	0	3-deoxy-D-arabinoheptulosonate-7-phosphate synthase [b0754]
b3740	gidB	-0.132038	-0.363384	0.115673	3.45795	-1.04213	0	glucose-inhibited division; chromosome replication? [b3740]
b1135	rluE	-0.0915785	0.191503	-0.141541	0.36572	-1.04195	1	orf, hypothetical protein [b1135]
b3304	rplR	-0.0312939	0.225655	-0.128474	1.51587	-1.04161	0	50S ribosomal subunit protein L18 [b3304]
b1213	ychQ	0.0837479	0.175002	-0.045627	1.05434	-1.04143	0	orf, hypothetical protein [b1213]
b3092	uxaC	-0.111539	1.2869	-0.699222	2.7113	-1.0405	1	uronate isomerase [b3092]
b4029	yjbH	0.36528	0.0155201	0.17488	0	-1.03956	0	orf, hypothetical protein [b4029]
b1859	znuB	0.0947361	0.0592923	0.0177219	0.545033	-1.03926	0	orf, hypothetical protein [b1859]
b2921	ygfI	0.307837	0.0541549	0.126841	0.43925	-1.03859	0	putative transcriptional regulator LYSR-type [b2921]
b3735	atpH	-0.0691578	0.301484	-0.185321	1.47591	-1.03749	0	membrane-bound ATP synthase, F1 sector, delta-subunit [b3735]
b3344	yheM	0.0437246	0.000876904	0.0214239	2.75736	-1.03559	0	orf, hypothetical protein [b3344]
b1550	gnsB	0.306153	0.757071	-0.225459	0.347353	-1.03358	0	orf, hypothetical protein [b1550]
b3963	fabR	0.182947	0.15846	0.0122436	1.02282	-1.03207	0	orf, hypothetical protein [b3963]
b3716	cbrB	0.650265	-0.296788	0.473526	0.0878839	-1.03182	0	orf, hypothetical protein [b3716]
b3048	yqiI	0.026567	0.0844808	-0.0289569	0.466048	-1.03081	0	orf, hypothetical protein [b3048]
b2032	wbbK	0.291162	-0.109659	0.200411	0.713488	-1.0302	0	putative glucose transferase [b2032]
b3182	dacB	-0.0398228	-0.0405099	0.000343584	1.71346	-1.02926	1	D-alanyl-D-alanine carboxypeptidase, fraction B; penicillin-binding protein 4 [b3182]
b3395	hofM	0.476002	0.265511	0.105246	0.107308	-1.02715	0	orf, hypothetical protein [b3395]
b2637	yfjT	-0.62434	0.173745	-0.399043	0.819064	-1.02712	0	orf, hypothetical protein [b2637]
b1364		0.0231275	-0.184267	0.103697	#N/A	-1.02708	0	orf, hypothetical protein [b1364]
b0121	speE	-0.0493448	-0.0513349	0.000995017	2.3566	-1.02514	0	spermidine synthase = putrescine aminopropyltransferase [b0121]
b0260	mmuP	0.236013	-1.17807	0.707044	0.0449969	-1.02395	0	putative amino acid/amine transport protein [b0260]
b2035	rfc	0.475175	-0.162385	0.31878	0.859024	-1.02337	0	O-antigen polymerase [b2035]
b0750	nadA	0.322292	-0.106693	0.214492	0.173451	-1.02327	0	quinolinate synthetase, A protein [b0750]
b2105	rcnR	0.156938	0.196039	-0.0195506	0	-1.02312	0	orf, hypothetical protein [b2105]
b2828	lgt	0.207675	0.00640345	0.100636	3.06954	-1.01928	0	phosphatidylglycerol-prolipoprotein diacylglyceryl transferase; a major membrane phospholipid [b2828]
b2610	ffh	0.368083	0.402643	-0.0172799	2.81986	-1.01861	0	GTP-binding export factor binds to signal sequence, GTP and RNA [b2610]
b4331	kptA	0.18399	0.625809	-0.22091	0	-1.01662	0	orf, hypothetical protein [b4331]
b3296	rpsD	0.0544151	0.106368	-0.0259765	1.9141	-1.01542	0	30S ribosomal subunit protein S4 [b3296]
b0634	mrdB	0.191441	-0.147622	0.169531	2.83057	-1.01432	0	rod shape-determining membrane protein; sensitivity to radiation and drugs [b0634]
b2913	serA	0.0453373	0.0333118	0.00601273	0	-1.01394	1	D-3-phosphoglycerate dehydrogenase [b2913]
b2231	gyrA	-0.0561949	0.368532	-0.212363	1.1107	-1.01383	0	DNA gyrase, subunit A, type II topoisomerase [b2231]
b0831	gsiC	0.0365944	0.260418	-0.111912	0.708324	-1.01356	1	putative transport system permease protein [b0831]
b2636	yfjS	-0.64453	0.493609	-0.569069	1.54125	-1.01017	0	orf, hypothetical protein [b2636]
b2073	yegL	0.0889505	0.0275652	0.0306926	0.976509	-1.00894	0	orf, hypothetical protein [b2073]
b0249	ykfF	-0.0673779	0.229875	-0.148626	0.606264	-1.00861	0	orf, hypothetical protein [b0249]
b2442	intZ	0.204114	0.363625	-0.0797556	2.17062	-1.00772	0	putative prophage integrase [b2442]
b0055	djlA	0.468835	0.25705	0.105893	2.98973	-1.00744	0	putative DNA binding protein [b0055]
b3736	atpF	-0.110406	0.329581	-0.219993	1.3372	-1.00674	0	membrane-bound ATP synthase, F0 sector, subunit b [b3736]
b0764	modB	-0.620368	0.477202	-0.548785	0	-1.00586	0	molybdate transport permease protein [b0764]
b3305	rplF	0.0939228	0.17184	-0.0389585	1.14348	-1.00137	0	50S ribosomal subunit protein L6 [b3305]
b3665	ade	0.117101	0.138277	-0.0105879	0.276861	-0.999993	0	probable adenine deaminase [b3665]
b1207	prs	0.13454	-0.0433881	0.0889642	0.733163	-0.999889	0	phosphoribosylpyrophosphate synthetase [b1207]
b0436	tig	-0.275791	0.24375	-0.259771	3.61952	-0.998158	1	trigger factor; a molecular chaperone involved in cell division [b0436]
b0279	yagM	0.225167	-0.168704	0.196935	0	-0.998118	0	orf, hypothetical protein [b0279]
b0820	ybiT	-0.40674	0.0215826	-0.214161	0.173049	-0.997122	0	putative ATP-binding component of a transport system [b0820]
b3308	rplE	-0.0762276	0.178969	-0.127598	0.394957	-0.996544	0	50S ribosomal subunit protein L5 [b3308]
b2001	yeeR	-0.318349	1.55816	-0.938253	2.83144	-0.99633	0	orf, hypothetical protein [b2001]
b2676	nrdF	0.226822	-0.718045	0.472433	0.228118	-0.995835	0	ribonucleoside-diphosphate reductase 2, beta chain, frag [b2676]
b4330	yjiH	0.0830738	-0.106789	0.0949315	0.597553	-0.994874	0	orf, hypothetical protein [b4330]
b3473	yhhS	0.206168	-0.31958	0.262874	1.83404	-0.994251	0	putative transport [b3473]
b2682	ygaZ	0.12775	0.388984	-0.130617	3.2702	-0.993504	1	orf, hypothetical protein [b2682]
b2178	yejB	-0.155139	0.123199	-0.139169	0.0889795	-0.992839	0	putative transport system permease protein [b2178]
b1445	ydcX	0.290188	-0.380631	0.33541	0.276611	-0.99263	0	orf, hypothetical protein [b1445]
b3814		0.150186	-0.385159	0.267673	#N/A	-0.988792	0	orf, hypothetical protein [b3814]
b1240		0.129832	0.144936	-0.00755191	#N/A	-0.988285	0	orf, hypothetical protein [b1240]
b0650	hscC	-0.103974	0.208528	-0.156251	0	-0.985695	0	putative dnaK protein [b0650]
b2777	ygcF	0.047958	0.0547211	-0.00338157	2.45722	-0.97912	0	orf, hypothetical protein [b2777]
b4235	pmbA	0.112358	0.266793	-0.0772171	1.74993	-0.978857	0	maturation of antibiotic MccB17, see tld genes [b4235]
b2935	tktA	-0.15102	0.125388	-0.138204	1.62783	-0.978773	0	transketolase 1 isozyme [b2935]
b0911	rpsA	-0.0340038	0.0588388	-0.0464213	2.00403	-0.97733	0	30S ribosomal subunit protein S1 [b0911]
b3253	yhdH	0.0925159	0.364341	-0.135913	2.46451	-0.977232	0	putative dehydrogenase [b3253]
b2027	cld	0.282808	0.169368	0.0567198	0	-0.976472	1	regulator of length of O-antigen component of lipopolysaccharide chains [b2027]
b1638	pdxH	0.134989	0.227604	-0.0463076	0.146442	-0.976192	0	pyridoxinephosphate oxidase [b1638]
b0449	mdlB	0.00170365	0.238445	-0.118371	2.33919	-0.976178	0	putative ATP-binding component of a transport system [b0449]
b2984	yghR	0.17135	-0.0661696	0.11876	0.258513	-0.975693	0	orf, hypothetical protein [b2984]
b3010	yqhC	0.115436	0.0213434	0.0470464	0.900433	-0.971327	0	putative ARAC-type regulatory protein [b3010]
b2069	yegD	0.532758	0.210727	0.161016	0	-0.969617	0	putative heat shock protein [b2069]
b3098	yqjD	-0.275915	0.224359	-0.250137	0	-0.968999	0	orf, hypothetical protein [b3098]
b0813	rhtA	0.250543	0.419258	-0.0843576	0	-0.968316	0	putative transmembrane subunit [b0813]
b3306	rpsH	0.0170616	0.158288	-0.0706134	1.06333	-0.968167	0	30S ribosomal subunit protein S8, and regulator [b3306]
b1607	ydgC	0.164196	0.370865	-0.103334	0.0666023	-0.964209	0	orf, hypothetical protein [b1607]
b2328	mepA	-0.0175272	0.0265551	-0.0220411	1.39604	-0.962141	0	murein DD-endopeptidase, penicillin-insensitive [b2328]
b0603	ybdO	0.157557	-0.207154	0.182356	0.474847	-0.960442	0	putative transcriptional regulator LYSR-type [b0603]
b2038	rfbC	-0.00279752	-0.121779	0.0594908	1.06289	-0.959934	1	dTDP-6-deoxy-D-glucose-3,5 epimerase [b2038]
b2697	alaS	0.103208	0.148255	-0.0225237	1.2896	-0.959729	1	alanyl-tRNA synthetase [b2697]
b0107	hofB	0.271947	-0.142232	0.207089	0	-0.959378	0	putative integral membrane protein involved in biogenesis of fimbriae, protein transport, DNA uptake [b0107]
b2467	nudK	0.168931	0.362849	-0.0969591	1.08372	-0.958989	0	orf, hypothetical protein [b2467]
b0434	yajG	-0.150851	-0.4454	0.147274	1.66276	-0.958858	0	putative polymerase/proteinase [b0434]
b2036	glf	0.147015	-0.05216	0.0995876	0.564602	-0.955616	0	UDP-galactopyranose mutase [b2036]
b0021	insB	0.225117	-0.0268207	0.125969	#N/A	-0.955597	0	IS1 protein InsB [b0021]
b0109	nadC	0.276847	0.0688467	0.104	1.16994	-0.955486	0	quinolinate phosphoribosyltransferase [b0109]
b1047	mdoC	0.172212	0.373952	-0.10087	0	-0.95548	1	orf, hypothetical protein [b1047]
b0265	insA	0.181927	-0.0227776	0.102352	#N/A	-0.955124	0	IS1 protein InsA [b0265]
b0393	rdgC	0.121006	0.0632312	0.0288874	0	-0.952788	0	orf, hypothetical protein [b0393]
b3813	uvrD	0.173209	0.364473	-0.0956318	2.09206	-0.951865	0	DNA-dependent ATPase I and helicase II [b3813]
b2639		0.171457	-0.194843	0.18315	#N/A	-0.95185	0	putative pump protein [b2639]
b0657	lnt	0.0628042	-0.439287	0.251046	0.677889	-0.951221	0	apolipoprotein N-acyltransferase, copper homeostasis protein, inner membrane [b0657]
b0512	allB	0.0574562	0.996094	-0.469319	1.05746	-0.949586	0	putative hydrolase [b0512]
b1804	rnd	-0.00637799	-0.0926235	0.0431227	0	-0.948715	0	RNase D, processes tRNA precursor [b1804]
b1366	ydaY	-0.0795961	-0.138029	0.0292162	0.789924	-0.947118	0	orf, hypothetical protein [b1366]
b4015	aceA	0.257455	0.155899	0.0507784	1.90628	-0.94705	1	isocitrate lyase [b4015]
b3309	rplX	-0.21032	0.14773	-0.179025	1.13104	-0.945341	0	50S ribosomal subunit protein L24 [b3309]
b0418	pgpA	0.427568	-0.580858	0.504213	1.05827	-0.942603	0	phosphatidylglycerophosphatase [b0418]
b3247	rng	0.0346308	0.140591	-0.0529803	3.88448	-0.941392	0	bundles of cytoplasmic filaments [b3247]
b0194	proS	-0.371807	-0.111092	-0.130357	0	-0.939786	1	proline tRNA synthetase [b0194]
b1109	ndh	3.26694	-2.55853	2.91274	7.80255	-0.93957	1	respiratory NADH dehydrogenase [b1109]
b1111	ycfQ	-0.510927	0.197123	-0.354025	0.00645138	-0.93874	0	orf, hypothetical protein [b1111]
b1741	cho	0.544037	-0.120699	0.332368	0	-0.938739	0	putative excinuclease subunit [b1741]
b1186	nhaB	0.0781544	0.374442	-0.148144	0.0270695	-0.937849	0	Na+/H+ antiporter, pH independent [b1186]
b0168	map	0.201798	0.0423825	0.0797078	5.12472	-0.937513	0	methionine aminopeptidase [b0168]
b2179	yejE	0.159371	0.0884976	0.0354365	0	-0.937387	0	putative transport system permease protein [b2179]
b1645	ydhK	0.045324	-0.736754	0.391039	0	-0.937204	0	orf, hypothetical protein [b1645]
b3207	yrbL	0.2145	-0.0847547	0.149627	1.46713	-0.935662	0	orf, hypothetical protein [b3207]
b3446	yrhB	0.312321	-0.0999106	0.206116	0.158366	-0.935381	0	orf, hypothetical protein [b3446]
b3647	ligB	0.338807	0.226904	0.0559514	0	-0.933886	0	putative enzyme [b3647]
b2184	yejH	0.234404	0.105677	0.0643632	0	-0.933528	0	putative ATP-dependent helicase [b2184]
b4228	ytfR	-0.0734633	0.0807859	-0.0771246	#N/A	-0.931907	0	putative ATP-binding component of a transport system [b4228]
b3332	gspK	0.0346737	-0.109836	0.0722551	0	-0.931259	0	putative export protein J for general secretion pathway [b3332]
b0198	metI	-0.116431	-0.6577	0.270634	1.63831	-0.929994	0	putative transport system permease protein [b0198]
b2517	rlmN	0.183477	-0.140311	0.161894	1.94251	-0.929264	0	orf, hypothetical protein [b2517]
b1212	prmC	0.300231	0.238529	0.030851	1.48796	-0.92921	1	possible protoporphyrinogen oxidase [b1212]
b3738	atpB	0.00460148	0.159917	-0.0776577	2.08444	-0.927962	0	membrane-bound ATP synthase, F0 sector, subunit a [b3738]
b3153	yhbO	0.488728	-0.216476	0.352602	0.381915	-0.927676	0	orf, hypothetical protein [b3153]
b3542	dppC	0.490808	0.621782	-0.0654869	0.752249	-0.925644	1	dipeptide transport system permease protein 2 [b3542]
b3792	wzxE	0.273027	-0.117563	0.195295	3.74157	-0.925424	0	putative cytochrome [b3792]
b3826	yigL	0.0553669	-0.190045	0.122706	0.806061	-0.923218	0	orf, hypothetical protein [b3826]
b1203	ychF	-0.128316	-0.00491858	-0.061699	0.342537	-0.922336	0	putative GTP-binding protein [b1203]
b2813	mltA	0.340978	-0.155686	0.248332	2.54243	-0.921542	0	membrane-bound lytic murein transglycosylase A [b2813]
b1023	pgaB	0.203019	0.579832	-0.188407	0.530259	-0.921335	1	orf, hypothetical protein [b1023]
b1789	yeaL	0.112653	-0.177166	0.144909	0	-0.920448	0	orf, hypothetical protein [b1789]
b3988	rpoC	-0.276052	0.225773	-0.250912	4.53905	-0.918604	0	RNA polymerase, beta prime subunit [b3988]
b3334	gspM	0.194762	-0.341454	0.268108	0.452726	-0.915921	0	putative general secretion [b3334]
b3712	yieE	0.115585	-0.224606	0.170095	0.100201	-0.915566	0	orf, hypothetical protein [b3712]
b0169	rpsB	0.195198	0.119454	0.0378716	2.73046	-0.915186	0	30S ribosomal subunit protein S2 [b0169]
b3507	dctR	0.436958	0.429014	0.00397222	0	-0.914469	0	orf, hypothetical protein [b3507]
b0585	fes	-0.394399	-0.307788	-0.0433053	0.353115	-0.912892	0	enterochelin esterase [b0585]
b0005	yaaX	0.44961	-0.405706	0.427658	0.804292	-0.910234	0	orf, hypothetical protein [b0005]
b3307	rpsN	0.000939177	0.146783	-0.0729221	1.68383	-0.909986	0	30S ribosomal subunit protein S14 [b3307]
b3548	yhjY	-0.0901041	-0.18663	0.0482628	0.140293	-0.90833	1	putative lipase [b3548]
b0766	ybhA	0.114623	-0.249554	0.182089	0	-0.908102	0	putative phosphatase [b0766]
b4316	fimC	-0.297271	0.915737	-0.606504	0.428583	-0.907935	0	periplasmic chaperone, required for type 1 fimbriae [b4316]
b2630	rnlA	0.263267	0.135305	0.0639809	1.1013	-0.90784	0	putative cell division protein [b2630]
b3642	pyrE	0.142604	-0.0649674	0.103786	0	-0.904989	0	orotate phosphoribosyltransferase [b3642]
b1835	rsmF	0.0070898	-0.090646	0.0488679	0.498297	-0.904745	0	putative nucleolar proteins [b1835]
b0853	ybjN	-0.0308195	-0.0766385	0.0229095	1.45573	-0.904326	1	putative sensory transduction regulator [b0853]
b0998	torD	0.232814	-0.0720794	0.152447	1.74941	-0.902784	0	part of trimethylamine-N-oxide oxidoreductase [b0998]
b0684	fldA	0.087289	-0.143966	0.115628	1.00211	-0.902341	1	flavodoxin 1 [b0684]
b1053	mdtG	0.113476	-0.0177643	0.0656202	0.794796	-0.90231	0	putative transport protein [b1053]
b1054	lpxL	-0.0915499	0.0675006	-0.0795252	0.558055	-0.90178	0	heat shock protein [b1054]
b3343	yheL	0.319982	-0.330999	0.32549	2.55614	-0.901461	0	orf, hypothetical protein [b3343]
b0387	yaiI	0.323358	0.654874	-0.165758	2.54392	-0.899743	0	orf, hypothetical protein [b0387]
b0928	aspC	0.0965887	0.215128	-0.0592699	0.649296	-0.898507	0	aspartate aminotransferase [b0928]
b3004		0.25394	-0.279382	0.266661	#N/A	-0.89467	0	orf, hypothetical protein [b3004]
b1211	prfA	0.230256	0.188969	0.0206434	0.931804	-0.893313	1	peptide chain release factor RF-1 [b1211]
b2620	smpB	-0.0371305	0.227356	-0.132243	2.86633	-0.893082	0	small protein B [b2620]
b3975		0.109949	-0.221107	0.165528	#N/A	-0.89297	0	orf, hypothetical protein [b3975]
b2619	yfjG	0.214267	0.182595	0.0158363	1.3522	-0.89187	0	orf, hypothetical protein [b2619]
b4072	nrfC	-0.115213	1.03951	-0.577361	0.569295	-0.891699	1	formate-dependent nitrite reductase; Fe-S centers [b4072]
b3576	yiaL	-1.13144	0.240957	-0.686196	0	-0.890007	0	putative lipase [b3576]
b3794	rffM	-0.0237738	-0.125325	0.0507755	4.46289	-0.88932	0	probable UDP-N-acetyl-D-mannosaminuronic acid transferase; synthesis of enterobacterial common antigen [b3794]
b3840		0.216215	0.152942	0.0316367	#N/A	-0.889318	0	orf, hypothetical protein [b3840]
b2154	yeiG	0.430472	0.490528	-0.0300278	0.4989	-0.889293	1	putative esterase [b2154]
b3043	ygiL	0.107285	-0.0483158	0.0778002	1.19995	-0.888773	0	putative fimbrial-like protein [b3043]
b1532	marB	-0.0037405	-0.239514	0.117887	0	-0.887205	0	multiple antibiotic resistance protein [b1532]
b0561	tfaD	0.358505	0.172799	0.0928533	1.18251	-0.886784	0	orf, hypothetical protein [b0561]
b1541	ydfZ	0.0657038	0.00799203	0.0288559	1.13333	-0.885282	1	orf, hypothetical protein [b1541]
b2000	flu	-0.0106125	2.6857	-1.34816	0.493734	-0.885008	0	outer membrane fluffing protein, similar to adhesin [b2000]
b0130	yadE	0.160429	0.0440474	0.058191	1.07597	-0.884788	0	orf, hypothetical protein [b0130]
b0819	ybiS	0.364908	-0.0468273	0.205868	0.235248	-0.883516	0	orf, hypothetical protein [b0819]
b3400	hslR	0.242922	-0.0988231	0.170873	2.33324	-0.882906	0	orf, hypothetical protein [b3400]
b3331	gspJ	0.268924	-0.370965	0.319944	0.096964	-0.880561	0	putative export protein I for general secretion pathway [b3331]
b2761	ygcB	0.0194074	0.747133	-0.363863	0.450722	-0.880349	1	orf, hypothetical protein [b2761]
b2810	csdA	0.39237	0.101892	0.145239	2.42591	-0.880125	1	orf, hypothetical protein [b2810]
b2631	yfjO	-0.00904999	-0.176856	0.0839028	0.294887	-0.878535	0	orf, hypothetical protein [b2631]
b2953	yggU	0.172849	-0.180613	0.176731	1.68795	-0.877886	0	orf, hypothetical protein [b2953]
b0254	perR	-0.0883673	-0.085917	-0.00122514	1.43513	-0.87678	0	putative transcriptional regulator LYSR-type [b0254]
b1839	yebY	0.296017	-0.113297	0.204657	0.593253	-0.873888	0	orf, hypothetical protein [b1839]
b3394	hofN	0.0936527	0.167261	-0.036804	0.250903	-0.873573	0	orf, hypothetical protein [b3394]
b2413	cysZ	0.27021	0.0933659	0.0884223	0	-0.872335	0	required for sulfate transport [b2413]
b0196	rcsF	0.108874	-0.0103993	0.0596364	1.1073	-0.871152	0	regulator in colanic acid synthesis; interacts with RcsB [b0196]
b0460	hha	0.282174	0.0518155	0.115179	2.8087	-0.870501	0	haemolysin expression modulating protein [b0460]
b3671	ilvB	0.316861	-0.320663	0.318762	0.537223	-0.868759	0	acetolactate synthase I,valine-sensitive, large subunit [b3671]
b2180	yejF	0.016786	0.0174017	-0.000307846	0.891415	-0.867674	0	putative ATP-binding component of a transport system [b2180]
b2061	wzb	0.125107	0.501421	-0.188157	0.07498	-0.867058	0	probable protein-tyrosine-phosphatase [b2061]
b2101	yegW	0.0687696	0.289479	-0.110355	0	-0.867023	0	putative transcriptional regulator [b2101]
b3815	yigE	-0.0164447	-0.407916	0.195736	#N/A	-0.866897	0	orf, hypothetical protein [b3815]
b0935	ssuD	-0.0998964	0.384713	-0.242305	0	-0.865235	1	orf, hypothetical protein [b0935]
b1021	pgaD	-0.0787711	0.226693	-0.152732	0	-0.863783	1	orf, hypothetical protein [b1021]
b3917	sbp	0.31894	0.0642596	0.12734	0	-0.863737	1	periplasmic sulfate-binding protein [b3917]
b1095	fabF	0.00374889	-0.487119	0.245434	2.99095	-0.861553	0	3-oxoacyl- [b1095]
b3739	atpI	0.257099	0.0451498	0.105974	2.23624	-0.861382	0	membrane-bound ATP synthase, dispensable protein, affects expression of atpB [b3739]
b0420	dxs	0.151741	-0.00747895	0.0796099	3.0838	-0.860459	0	1-deoxyxylulose-5-phosphate synthase; flavoprotein [b0420]
b2040	rfbD	-0.37834	-0.349339	-0.0145006	1.3057	-0.860394	1	dTDP-6-deoxy-L-mannose-dehydrogenase [b2040]
b1763	topB	0.348856	0.172451	0.0882024	0.67741	-0.86025	1	DNA topoisomerase III [b1763]
b1275	cysB	0.39365	0.538488	-0.0724191	0	-0.860082	0	positive transcriptional regulator for cysteine regulon [b1275]
b2821	ptrA	0.0387154	0.0944171	-0.0278509	1.01701	-0.859274	1	protease III [b2821]
b0078	ilvH	0.229291	0.279736	-0.0252224	0	-0.858781	0	acetolactate synthase III, valine sensitive, small subunit [b0078]
b2923	argO	0.245015	-0.333692	0.289354	0.182382	-0.857599	1	orf, hypothetical protein [b2923]
b0461	ybaJ	0.323797	0.244964	0.0394165	1.9293	-0.855325	0	orf, hypothetical protein [b0461]
b2976	glcB	0.670464	-1.28363	0.977045	2.12407	-0.854669	1	malate synthase G [b2976]
b3389	aroB	0.281103	0.138237	0.0714329	3.36763	-0.854666	0	3-dehydroquinate synthase [b3389]
b3426	glpD	-0.455161	-1.77353	0.659186	0.904458	-0.85393	1	sn-glycerol-3-phosphate dehydrogenase [b3426]
b1653	lhr	0.431668	0.181777	0.124945	0.361953	-0.853776	0	member of ATP-dependent helicase superfamily II [b1653]
b2581	yfiF	0.327737	0.0823391	0.122699	0.101567	-0.853029	1	orf, hypothetical protein [b2581]
b3298	rpsM	0.22314	0.108121	0.0575095	1.86995	-0.852808	0	30S ribosomal subunit protein S13 [b3298]
b3217	yhcE	0.220153	0.0812962	0.0694285	#N/A	-0.85215	0	orf, hypothetical protein [b3217]
b3301	rplO	0.0880024	0.247768	-0.0798828	1.63528	-0.85057	0	50S ribosomal subunit protein L15 [b3301]
b3717	cbrC	0.129125	-0.00749159	0.0683084	0.11183	-0.849574	0	orf, hypothetical protein [b3717]
b2181	yejG	0.0148191	1.11557	-0.550375	0.43057	-0.848438	1	orf, hypothetical protein [b2181]
b2910	zapA	0.371826	0.17885	0.0964883	1.34178	-0.847513	1	orf, hypothetical protein [b2910]
b4220	ytfM	0.292347	0.0658467	0.11325	3.55103	-0.845348	0	orf, hypothetical protein [b4220]
b1162	ycgE	0.412214	-0.002213	0.207214	0	-0.843388	0	putative transcriptional regulator [b1162]
b2124	yehS	-0.329918	0.178242	-0.25408	0.179185	-0.842012	0	orf, hypothetical protein [b2124]
b3484	yhhI	0.231235	-0.00493717	0.118086	#N/A	-0.840789	0	putative receptor [b3484]
b0421	ispA	0.3615	-0.0358295	0.198665	2.62922	-0.840509	0	geranyltranstransferase [b0421]
b2399	yfeD	0.281569	0.36889	-0.0436605	1.45089	-0.838904	0	orf, hypothetical protein [b2399]
b1634	tppB	0.255167	-0.49295	0.374059	0.531603	-0.83632	0	putative transport protein [b1634]
b2125	yehT	-0.29416	0.236385	-0.265272	0	-0.834745	1	orf, hypothetical protein [b2125]
b3902	rhaD	-0.0805205	-0.250945	0.0852123	0	-0.834189	0	rhamnulose-phosphate aldolase [b3902]
b1129	phoQ	0.0991259	0.0267231	0.0362014	0	-0.833565	1	sensor protein PhoQ [b1129]
b2336	yfcS	0.121471	-0.0502594	0.0858653	0.534155	-0.833281	0	putative chaperone [b2336]
b3424	glpG	0.212895	-0.129501	0.171198	2.6736	-0.832846	0	protein of glp regulon [b3424]
b0537	intD	0.138313	0.144395	-0.0030411	0.496405	-0.832214	0	prophage DLP12 integrase [b0537]
b3501	arsR	0.0811535	0.201688	-0.0602674	0	-0.830363	0	transcriptional repressor of chromosomal ars operon [b3501]
b1457	ydcD	0.433597	0.173348	0.130125	1.62525	-0.82984	0	orf, hypothetical protein [b1457]
b3808		0.0997543	-0.416831	0.258293	#N/A	-0.828737	0	orf, hypothetical protein [b3808]
b1416		0.902407	-0.319846	0.611126	#N/A	-0.827594	0	glyceraldehyde-3-phosphate dehydrogenase [b1416]
b0535	fimZ	0.298503	-0.194594	0.246548	1.00173	-0.827005	0	fimbrial Z protein; probable signal transducer [b0535]
b1277	ribA	0.0946646	0.316362	-0.110849	0.15445	-0.826633	0	GTP cyclohydrolase II [b1277]
b2153	folE	0.225498	0.181482	0.0220082	0.300353	-0.826547	0	GTP cyclohydrolase I [b2153]
b3329	gspH	0.248131	-0.210726	0.229429	0	-0.825996	0	putative general protein secretion protein [b3329]
b0175	cdsA	0.237414	0.275292	-0.0189392	4.36989	-0.824633	0	CDP-diglyceride synthetase [b0175]
b4045	yjbJ	-0.0411297	-0.486732	0.222801	1.00832	-0.823517	0	orf, hypothetical protein [b4045]
b2734	pphB	-0.0131997	0.0897442	-0.051472	1.31539	-0.823064	0	protein phosphatase 2 [b2734]
b3592	yibF	0.105926	0.154984	-0.0245292	0.890891	-0.820182	0	putative S-transferase [b3592]
b0498	ybbC	0.542398	0.292643	0.124878	1.21655	-0.820061	0	orf, hypothetical protein [b0498]
b1729	ydjN	-0.0637531	0.531057	-0.297405	0.227277	-0.818618	1	part of a kinase [b1729]
b4084	alsK	-0.207991	-0.0543988	-0.0767963	0.368229	-0.817868	0	putative NAGC-like transcriptional regulator [b4084]
b0278	yagL	-0.183115	-0.270516	0.0437006	0.246593	-0.817662	0	DNA-binding protein [b0278]
b3620	rfaF	0.093977	0.099689	-0.00285602	3.01336	-0.816381	1	ADP-heptose--lps heptosyltransferase II; lipopolysaccharide core biosynthesis [b3620]
b0470	dnaX	0.032992	0.0892098	-0.0281089	3.03656	-0.816099	1	DNA polymerase III, tau and gamma subunits; DNA elongation factor III [b0470]
b0592	fepB	-0.156523	-0.214757	0.0291171	0	-0.815381	0	ferric enterobactin [b0592]
b1858	znuC	0.196113	0.141837	0.027138	0	-0.814448	0	putative ATP-binding component of a transport system [b1858]
b0918	kdsB	-0.0936447	0.243801	-0.168723	0.800468	-0.813477	0	CTP:CMP-3-deoxy-D-manno-octulosonate transferase [b0918]
b0050	apaG	0.0817207	0.0314822	0.0251193	2.31204	-0.813	0	orf, hypothetical protein [b0050]
b1126	potA	-0.0303032	0.122886	-0.0765946	0.495193	-0.811879	0	ATP-binding component of spermidine/putrescine transport [b1126]
b2010	dacD	0.388377	0.128371	0.130003	0	-0.810868	0	penicillin binding protein 6b [b2010]
b3938	metJ	-0.0329744	-0.33541	0.151218	1.95129	-0.810547	0	repressor of all met genes but metF [b3938]
b2841	araE	0.173217	-0.18002	0.176619	2.69177	-0.807097	0	low-affinity L-arabinose transport system proton symport protein [b2841]
b2026	hisI	0.202354	-0.452451	0.327403	0	-0.806252	0	phosphoribosyl-amp cyclohydrolase; phosphoribosyl-ATP pyrophosphatase [b2026]
b2269	elaD	-0.167387	-0.265037	0.0488253	2.44572	-0.806023	0	putative sulfatase / phosphatase [b2269]
b2033	wbbJ	0.281725	-0.260636	0.27118	0.745064	-0.804957	0	putative O-acetyl transferase [b2033]
b3061	ttdA	0.0117224	-0.0536574	0.0326899	0	-0.80426	1	L-tartrate dehydratase, subunit A [b3061]
b0029	ispH	0.152112	-0.202637	0.177374	2.95288	-0.803556	0	control of stringent response; involved in penicillin tolerance [b0029]
b2954	rdgB	0.128253	-0.0858314	0.107042	2.63897	-0.802722	0	putative ribosomal protein [b2954]
b2737	ygbK	-0.274322	-0.159041	-0.0576406	1.69309	-0.801269	0	orf, hypothetical protein [b2737]
b4298	yjhH	-0.0926717	0.240867	-0.166769	0.553128	-0.800687	0	putative lyase/synthase [b4298]
b1892	flhD	-0.53426	-0.116852	-0.208704	0	-0.800493	0	regulator of flagellar biosynthesis, acting on class 2 operons; transcriptional initiation factor [b1892]
b0818	ybiR	0.24676	-0.325265	0.286012	0	-0.800492	0	orf, hypothetical protein [b0818]
b1233	ychJ	-0.073694	0.322493	-0.198093	0.485953	-0.800428	0	orf, hypothetical protein [b1233]
b4467	glcF	1.23425	-3.12735	2.1808	0.27536	-0.797986	1	glycolate oxidase iron-sulfur subunit [b2978]
b2802	fucI	-0.28912	0.125942	-0.207531	1.77224	-0.795439	1	L-fucose isomerase [b2802]
b3196	yrbG	0.382812	0.0844665	0.149173	2.19474	-0.79499	0	orf, hypothetical protein [b3196]
b3980	tufB	0.0483555	-0.00368118	0.0260183	#N/A	-0.794811	0	protein chain elongation factor EF-Tu [b3980]
b0543	emrE	0.192046	0.509416	-0.158685	0.258556	-0.794485	0	methylviologen resistance [b0543]
b1714	pheS	0.06311	0.056859	0.00312548	0.512022	-0.793771	1	phenylalanine tRNA synthetase, alpha-subunit [b1714]
b4184	yjfL	0.121927	0.268704	-0.0733887	0	-0.793177	0	orf, hypothetical protein [b4184]
b1920	fliY	0.00118008	0.334457	-0.166638	1.03669	-0.793127	0	putative periplasmic binding transport protein [b1920]
b1863	ruvC	-0.0106543	0.301805	-0.15623	0	-0.792303	0	Holliday junction nuclease; resolution of structures; repair [b1863]
b1547	ydfN	0.30241	-0.364055	0.333232	1.11029	-0.789661	0	orf, hypothetical protein [b1547]
b3701	dnaN	0.0438406	-0.26194	0.152891	1.70282	-0.789004	0	DNA polymerase III, beta-subunit [b3701]
b2793	syd	0.300316	-0.0783832	0.18935	0.837571	-0.788027	0	interacts with secY [b2793]
b3350	kefB	0.256605	0.352271	-0.047833	0	-0.785651	1	K+ efflux; NEM-activable K+/H+ antiporter [b3350]
b3300	secY	0.15964	0.229384	-0.0348722	1.51878	-0.784868	0	putative ATPase subunit of translocase [b3300]
b1336	abgT	-0.155448	0.179273	-0.16736	0.279234	-0.783868	1	putative pump protein [b1336]
b2502	ppx	0.140289	0.0775034	0.0313929	0.0582708	-0.78323	1	exopolyphosphatase [b2502]
b3629	rfaS	0.156154	0.414051	-0.128948	3.02027	-0.782887	0	lipopolysaccharide core biosynthesis [b3629]
b0639	nadD	-0.0235395	-0.0589252	0.0176928	1.41675	-0.78167	0	orf, hypothetical protein [b0639]
b0446	cof	0.209531	-0.0387709	0.124151	0	-0.781241	0	orf, hypothetical protein [b0446]
b3361	fic	0.270033	-0.089606	0.179819	0.186976	-0.780874	0	induced in stationary phase, recognized by rpoS, affects cell division [b3361]
b0067	thiP	0.0240035	-0.0632076	0.0436056	1.37404	-0.777978	0	putative transport system permease protein [b0067]
b3628	rfaB	0.283186	0.461936	-0.0893747	3.36138	-0.777954	0	UDP-D-galactose: [b3628]
b1782	mipA	-0.0583757	-0.0346835	-0.0118461	0.922143	-0.776498	0	orf, hypothetical protein [b1782]
b3830	ysgA	0.153311	0.502166	-0.174428	0.493016	-0.7762	0	putative enzyme [b3830]
b3357	crp	0.245498	0.0828257	0.0813359	0.53957	-0.775932	0	cyclic AMP receptor protein [b3357]
b3705	yidC	-0.126894	-0.122053	-0.00242049	3.31631	-0.774161	0	60 KD inner-membrane protein [b3705]
b4286	yjhV	0.239856	0.0168053	0.111525	0	-0.772045	0	orf, hypothetical protein [b4286]
b2031		0.0486019	-0.185217	0.11691	#N/A	-0.771287	0	putative creatinase [b2031]
b3022	mqsR	-0.0612326	-0.433065	0.185916	0.480543	-0.770967	0	orf, hypothetical protein [b3022]
b3894	fdoG	0.360359	-0.0626535	0.211506	2.08013	-0.770039	1	formate dehydrogenase-O, major subunit [b3894]
b1830	prc	0.099246	0.126774	-0.0137639	0.24147	-0.769685	0	carboxy-terminal protease for penicillin-binding protein 3 [b1830]
b1707	ydiV	-0.14991	0.581417	-0.365664	0	-0.76935	0	orf, hypothetical protein [b1707]
b0577	ybdG	0.0912819	0.127688	-0.0182031	0.381129	-0.768931	0	putative transport [b0577]
b3049	glgS	-0.00472756	1.07646	-0.540594	0.65022	-0.768565	0	glycogen biosynthesis, rpoS dependent [b3049]
b1091	fabH	0.107456	0.124437	-0.0084903	0.944449	-0.768168	0	3-oxoacyl- [b1091]
b4367	fhuF	-0.0178928	-0.650539	0.316323	2.52742	-0.768076	1	orf, hypothetical protein [b4367]
b4037	malM	-0.0610226	1.01391	-0.537465	0.187944	-0.765533	0	periplasmic protein of mal regulon [b4037]
b0464	acrR	0.256313	0.279548	-0.0116173	1.46929	-0.763364	1	acrAB operon repressor [b0464]
b3956	ppc	0.354138	0.0839324	0.135103	0	-0.763135	0	phosphoenolpyruvate carboxylase [b3956]
b1025	ycdT	-0.166066	0.929567	-0.547816	0.666528	-0.76297	0	orf, hypothetical protein [b1025]
b2539	hcaF	0.37209	-0.420145	0.396117	1.16348	-0.75998	0	small terminal subunit of phenylpropionate dioxygenase [b2539]
b4074	nrfE	-0.178922	0.313764	-0.246343	0	-0.757621	1	formate-dependent nitrite reductase; possible assembly function [b4074]
b2103	thiD	0.206573	-0.33311	0.269842	0	-0.756245	0	phosphomethylpyrimidine kinase [b2103]
b2781	mazG	0.16436	0.0643418	0.0500093	0.523116	-0.755749	0	orf, hypothetical protein [b2781]
b0586	entF	-0.117338	0.0467879	-0.0820629	0	-0.755111	0	ATP-dependent serine activating enzyme [b0586]
b1278	pgpB	0.168885	0.341805	-0.0864597	0	-0.754996	1	non-essential phosphatidylglycerophosphate phosphatase, membrane bound [b1278]
b2317	dedA	0.328378	0.104756	0.111811	1.51772	-0.754287	0	orf, hypothetical protein [b2317]
b1204	pth	0.187904	-0.0595388	0.123721	0	-0.752289	0	peptidyl-tRNA hydrolase [b1204]
b1472	yddL	-0.0188484	-0.452195	0.216673	0.812435	-0.751073	0	putative outer membrane porin protein [b1472]
b1549	ydfO	-0.0779865	0.143723	-0.110855	1.85628	-0.750091	0	orf, hypothetical protein [b1549]
b3683	glvC	0.280318	0.137534	0.071392	0	-0.749468	0	PTS system, arbutin-like IIC component [b3683]
b3895	fdhD	0.118653	0.0731547	0.0227492	0.981566	-0.749365	0	affects formate dehydrogenase-N [b3895]
b1756	ynjD	-0.149944	0.0544429	-0.102193	0.680468	-0.749054	0	putative ATP-binding component of a transport system [b1756]
b2053	gmd	-0.336865	0.425537	-0.381201	0.314004	-0.748957	0	GDP-D-mannose dehydratase [b2053]
b3288	fmt	0.165364	0.0484753	0.0584446	3.25354	-0.748477	0	10-formyltetrahydrofolate:L-methionyl-tRNA [b3288]
b3242	aaeX	0.09763	-0.425289	0.261459	0	-0.747905	0	orf, hypothetical protein [b3242]
b0066	thiQ	0.0835794	-0.116954	0.100267	0.889095	-0.747583	0	putative ATP-binding component of a transport system [b0066]
b0170	tsf	0.0236424	0.138217	-0.0572875	2.46068	-0.747366	0	protein chain elongation factor EF-Ts [b0170]
b2359	yfdP	0.263219	-0.057099	0.160159	0.829016	-0.747024	0	orf, hypothetical protein [b2359]
b2674	nrdI	0.451057	-0.904989	0.678023	1.23807	-0.746546	0	orf, hypothetical protein [b2674]
b2514	hisS	0.357273	0.340536	0.00836852	2.43046	-0.744558	0	histidine tRNA synthetase [b2514]
b2827	thyA	0.0722157	-0.213078	0.142647	2.64773	-0.744287	0	thymidylate synthetase [b2827]
b0511	ybbW	-0.0021945	0.830368	-0.416281	0	-0.743151	0	putative transport protein [b0511]
b2808	gcvA	0.00903988	0.0722764	-0.0316182	2.2512	-0.742141	0	positive regulator of gcv operon [b2808]
b2832	ygdQ	0.306603	0.0175509	0.144526	3.35248	-0.741389	0	putative transport protein [b2832]
b1582	ynfA	0.434041	0.17651	0.128766	0	-0.741385	0	orf, hypothetical protein [b1582]
b1500	yneN	0.204853	0.154314	0.0252694	0.722616	-0.739531	0	orf, hypothetical protein [b1500]
b3425	glpE	0.311273	-0.324186	0.31773	3.07532	-0.738218	0	protein of glp regulon [b3425]
b3699	gyrB	-0.0658146	0.232043	-0.148929	3.2643	-0.737584	0	DNA gyrase subunit B, type II topoisomerase, ATPase activity [b3699]
b1962	yedJ	0.459058	0.0480094	0.205524	0.0352485	-0.736983	0	orf, hypothetical protein [b1962]
b3222	nanK	0.0401793	-0.472093	0.256136	2.92922	-0.735745	0	putative NAGC-like transcriptional regulator [b3222]
b4296	yjhF	0.089376	-0.131849	0.110613	0	-0.735723	0	putative transport system permease [b4296]
b0717	ybgP	0.276692	-0.218	0.247346	0.894892	-0.735433	0	putative chaperone [b0717]
b2357	yfdN	0.636955	0.209937	0.213509	0.000381385	-0.734538	0	orf, hypothetical protein [b2357]
b1811	yoaH	0.283335	0.0616133	0.110861	0	-0.733678	0	orf, hypothetical protein [b1811]
b2522	sseB	0.0886669	-0.319628	0.204147	0.543303	-0.732364	1	enhanced serine sensitivity [b2522]
b2629	yfjM	-0.0343494	-0.307481	0.136566	1.85631	-0.732243	0	orf, hypothetical protein [b2629]
b0465	kefA	-0.123279	0.333133	-0.228206	0	-0.73159	1	putative alpha helix protein [b0465]
b1781	yeaE	0.2798	0.613489	-0.166845	0.513489	-0.730741	0	putative an aldehyde reductase [b1781]
b3905	rhaS	-0.196158	0.138223	-0.167191	0	-0.728974	1	positive regulator for rhaBAD operon [b3905]
b2613	yfjD	-0.0130699	0.36551	-0.18929	#N/A	-0.728123	0	putative transport protein [b2613]
b1913	uvrC	0.128553	0.190391	-0.0309189	0.580102	-0.727102	0	excinuclease ABC, subunit C; repair of UV damage to DNA [b1913]
b2054	wcaF	0.0949224	0.31318	-0.109129	0.922109	-0.725764	0	putative transferase [b2054]
b1857	znuA	0.458909	-0.18224	0.320574	0.0474547	-0.724876	0	putative adhesin [b1857]
b3650	spoT	-0.0381384	0.0693047	-0.0537215	3.20093	-0.724751	0	bifunctional (p)ppGpp synthetase II and guanosine-3',5'-bis pyrophosphate 3'-pyrophosphohydrolase [b3650]
b4178	nsrR	-0.00911198	0.179741	-0.0944266	2.87938	-0.721953	0	orf, hypothetical protein [b4178]
b3786	rffE	-0.226171	-0.0796289	-0.0732708	3.57633	-0.721533	0	UDP-N-acetyl glucosamine -2-epimerase; synthesis of enterobacterial common antigen [b3786]
b2138		0.38998	-0.353716	0.371848	#N/A	-0.721422	0	putative channel/filament proteins [b2138]
b2400	gltX	0.0797918	0.0296574	0.0250672	0.927391	-0.720996	0	glutamate tRNA synthetase, catalytic subunit [b2400]
b3085	ygjP	-0.24815	0.189266	-0.218708	1.01545	-0.72061	0	orf, hypothetical protein [b3085]
b2319	usg	0.140478	0.199839	-0.0296809	0.592267	-0.720193	0	putative PTS system enzyme II A component [b2319]
b3636	rpmG	0.030265	-0.183588	0.106927	1.54295	-0.718062	0	50S ribosomal subunit protein L33 [b3636]
b3915	fieF	-0.210512	0.510948	-0.36073	1.72893	-0.717789	0	putative transport system permease protein [b3915]
b1319	ompG	0.249361	0.00847304	0.120444	0.52874	-0.717721	0	outer membrane protein [b1319]
b2767	ygcO	0.217519	0.221327	-0.00190377	0.101483	-0.716938	0	orf, hypothetical protein [b2767]
b0128	yadH	-0.0192505	-0.709743	0.345246	1.13324	-0.715488	0	orf, hypothetical protein [b0128]
b0411	tsx	-0.114287	-0.0211635	-0.0465619	1.04842	-0.714462	1	nucleoside channel; receptor of phage T6 and colicin K [b0411]
b1432	ydcM	0.116684	0.0763876	0.0201482	0.772828	-0.713666	0	putative virulence protein [b1432]
b3897	frvR	-0.00720147	-0.0649229	0.0288607	0	-0.713015	0	putative frv operon regulatory protein [b3897]
b0886	cydC	-0.18742	0.232257	-0.209838	0.579494	-0.712504	0	ATP-binding component of cytochrome-related transport [b0886]
b2057	wcaC	-0.517198	0.779748	-0.648473	0.0546409	-0.712475	0	putative glycosyl transferase [b2057]
b2051	gmm	0.098996	0.43394	-0.167472	0.984388	-0.712132	0	GDP-mannose mannosyl hydrolase [b2051]
b3793	wzyE	0.00632343	-0.0813696	0.0438465	3.31308	-0.711157	0	TDP-Fuc4NAc:lipidII transferase; synthesis of enterobacterial common antigen [b3793]
b3626	rfaJ	-0.117601	0.37422	-0.24591	2.73638	-0.710908	0	UDP-D-glucose: [b3626]
b2034	wbbI	0.212598	-0.133934	0.173266	0.880895	-0.710041	0	putative Galf transferase [b2034]
b1865	nudB	-0.0479643	0.390646	-0.219305	0.397698	-0.709865	0	dATP pyrophosphohydrolase [b1865]
b3920	yiiQ	-0.123277	-0.174808	0.0257651	1.86318	-0.709058	0	orf, hypothetical protein [b3920]
b0930	asnS	-0.316998	-0.224553	-0.0462227	0	-0.707838	0	asparagine tRNA synthetase [b0930]
b1625	cnu	0.261683	0.540319	-0.139318	0.203198	-0.707758	0	orf, hypothetical protein [b1625]
b3352	yheS	0.178635	0.116922	0.0308566	0.810385	-0.707346	0	putative ATP-binding component of a transport system [b3352]
b3303	rpsE	-0.331855	0.233081	-0.282468	1.62369	-0.706777	0	30S ribosomal subunit protein S5 [b3303]
b3179	rrmJ	0.134696	-0.00604606	0.0703708	1.84293	-0.70576	0	cell division protein [b3179]
b2577	yfiE	0.424518	-0.0182812	0.221399	0	-0.705599	0	putative transcriptional regulator LYSR-type [b2577]
b0025	ribF	0.293192	0.00895548	0.142118	3.66082	-0.705595	0	putative regulator [b0025]
b3850	hemG	0.248225	-0.0241911	0.136208	1.81865	-0.704455	0	protoporphyrin oxidase [b3850]
b1916	sdiA	-0.0782001	0.400294	-0.239247	0.636456	-0.704381	0	transcriptional regulator of ftsQAZ gene cluster [b1916]
b1868	yecE	0.191526	-0.0356438	0.113585	0.0226487	-0.703965	0	orf, hypothetical protein [b1868]
b0988	insB	0.255664	-0.211585	0.233625	#N/A	-0.703245	0	IS1 protein InsB [b0988]
b2025	hisF	0.0786175	-0.663841	0.371229	0.0699856	-0.700883	0	imidazole glycerol phosphate synthase subunit in heterodimer with HisH = imidazole glycerol phsphate synthase holoenzyme [b2025]
b3489		-0.495699	0.155804	-0.325751	#N/A	-0.700803	0	orf, hypothetical protein [b3489]
b3396	mrcA	0.249547	-0.0364113	0.142979	2.11574	-0.700625	0	peptidoglycan synthetase; penicillin-binding protein 1A [b3396]
b4181	yjfI	-0.343977	0.18161	-0.262794	0	-0.700533	1	orf, hypothetical protein [b4181]
b3302	rpmD	-0.0601967	0.332313	-0.196255	1.90506	-0.699769	0	50S ribosomal subunit protein L30 [b3302]
b2395	yfeA	0.0020462	0.106939	-0.0524463	0.152757	-0.698813	0	orf, hypothetical protein [b2395]
b2470	acrD	0.0462048	0.0637813	-0.00878825	0	-0.69683	0	sensitivity to acriflavine, integral membrane protein, possible efflux pump [b2470]
b1788	yoaI	0.474041	-0.232234	0.353138	1.20071	-0.696321	0	orf, hypothetical protein [b1788]
b3896	yiiG	0.289041	0.0716326	0.108704	0.486965	-0.695842	1	orf, hypothetical protein [b3896]
b2563	acpS	-0.0225092	0.0469632	-0.0347362	0.831578	-0.695559	0	CoA:apo- [b2563]
b0236	prfH	0.316471	-0.105509	0.21099	0	-0.695304	0	probable peptide chain release factor [b0236]
b0892	rarA	0.260234	0.167023	0.0466055	1.89322	-0.694581	0	putative polynucleotide enzyme [b0892]
b4467	glcF	0.844341	-1.48112	1.16273	0.27536	-0.694544	1	glycolate oxidase iron-sulfur subunit [b2978]
b2969	yghE	-0.131156	0.0771296	-0.104143	1.92251	-0.694214	0	putative general secretion pathway for protein export [b2969]
b3503	arsC	-0.105326	-0.108708	0.00169138	0	-0.693249	0	arsenate reductase [b3503]
b2894	xerD	0.128794	-0.0384007	0.0835972	1.86603	-0.693018	0	site-specific recombinase [b2894]
b0599	ybdH	0.219935	-0.237237	0.228586	0.472867	-0.692035	0	putative oxidoreductase [b0599]
b1765	ydjA	0.255821	0.579462	-0.16182	0.242407	-0.691157	1	orf, hypothetical protein [b1765]
b0096	lpxC	0.32939	0.0982919	0.115549	1.45137	-0.690903	1	UDP-3-O-acyl N-acetylglucosamine deacetylase; lipid A biosynthesis [b0096]
b1643	ydhI	-0.0264442	-0.906434	0.439995	0	-0.688241	0	orf, hypothetical protein [b1643]
b0406	tgt	0.243114	0.197897	0.0226084	2.31847	-0.686611	0	tRNA-guanine transglycosylase [b0406]
b0256	insI	-0.037455	0.0575831	-0.047519	#N/A	-0.683652	0	IS30 transposase [b0256]
b3346	yheO	0.00170136	0.0854812	-0.0418899	1.6154	-0.681988	0	orf, hypothetical protein [b3346]
b2011	sbcB	0.144561	0.114484	0.0150385	0	-0.680845	0	exonuclease I, 3 --> 5 specific; deoxyribophosphodiesterase [b2011]
b4106	phnC	0.0809047	-0.54765	0.314277	0	-0.680521	0	ATP-binding component of phosphonate transport [b4106]
b1120	cobB	0.035051	0.325581	-0.145265	0.448288	-0.679545	0	putative nicotinic acid mononucleotide:5,6-dimethylbenzimidazole [b1120]
b2065	dcd	0.123263	0.0236981	0.0497823	0.601264	-0.678957	1	2-deoxycytidine 5-triphosphate deaminase [b2065]
b3053	glnE	0.0296455	0.352553	-0.161454	1.03592	-0.678939	1	adenylylating enzyme for glutamine synthetase [b3053]
b4040	ubiA	0.493682	0.0386407	0.227521	2.18661	-0.67892	0	4-hydroxybenzoate-octaprenyltransferase [b4040]
b0877	ybjX	-0.207785	-0.870891	0.331553	0.627581	-0.677602	0	putative enzyme [b0877]
b1332	ynaJ	0.0880106	0.358999	-0.135494	1.55524	-0.675279	0	orf, hypothetical protein [b1332]
b0118	acnB	0.308568	0.344269	-0.0178506	2.07528	-0.674931	0	aconitate hydrase B [b0118]
b1063	yceB	0.416442	0.179239	0.118602	0.124859	-0.673101	0	orf, hypothetical protein [b1063]
b2748	ftsB	0.165295	-0.224548	0.194922	3.37269	-0.67205	0	orf, hypothetical protein [b2748]
b1639	ydhA	0.767736	0.466036	0.15085	0.755681	-0.671786	0	orf, hypothetical protein [b1639]
b0680	glnS	0.000170135	0.164744	-0.0822871	1.69874	-0.671494	0	glutamine tRNA synthetase [b0680]
b1356	racR	0.105717	-0.176724	0.141221	0	-0.670929	0	orf, hypothetical protein [b1356]
b2892	recJ	0.231901	0.149549	0.0411756	3.10621	-0.670441	0	ssDNA exonuclease, 5 --> 3 specific [b2892]
b0874	ybjE	-0.00144253	-0.175677	0.087117	0	-0.670348	0	putative surface protein [b0874]
b1624	ydgJ	0.136853	0.202983	-0.0330651	1.70476	-0.669504	0	orf, hypothetical protein [b1624]
b2260	menE	-0.602295	0.300955	-0.451625	0	-0.669476	0	o-succinylbenzoate-CoA ligase [b2260]
b3946	fsaB	0.267516	0.718831	-0.225658	0	-0.669273	0	putative transaldolase [b3946]
b3648	gmk	0.334811	-0.0870492	0.21093	3.64954	-0.666858	0	guanylate kinase [b3648]
b1099	holB	0.0929533	-0.196985	0.144969	1.32395	-0.665193	0	DNA polymerase III, delta prime subunit [b1099]
b4019	metH	0.226586	0.267846	-0.0206301	0.274951	-0.664969	0	B12-dependent homocysteine-N5-methyltetrahydrofolate transmethylase, repressor of metE and metF [b4019]
b1419	ydcA	0.13358	-0.172611	0.153095	0	-0.664739	0	orf, hypothetical protein [b1419]
b3762		0.157004	0.0288341	0.0640849	#N/A	-0.664503	0	orf, hypothetical protein [b3762]
b2320	pdxB	0.113355	0.0862741	0.0135405	1.36033	-0.664277	0	erythronate-4-phosphate dehyrogenase [b2320]
b3926	glpK	-0.620431	-1.04949	0.214528	1.48387	-0.663465	0	glycerol kinase [b3926]
b4366	bglJ	0.150774	-0.0267137	0.0887441	0.606626	-0.662102	0	2-component transcriptional regulator [b4366]
b2817	amiC	-0.0835373	-0.175223	0.0458429	0	-0.661799	0	putative amidase [b2817]
b3783	rho	0.0428434	-0.539756	0.2913	2.4827	-0.66027	0	transcription termination factor Rho; polarity suppressor [b3783]
b3835	ubiB	0.279252	0.506846	-0.113797	2.86345	-0.659727	0	orf, hypothetical protein [b3835]
b2291	yfbR	0.339691	-0.254374	0.297033	0	-0.658787	0	putative alpha helix protein [b2291]
b1317	ycjU	0.141231	-0.235082	0.188157	0	-0.658526	0	putative beta-phosphoglucomutase [b1317]
b4396	rob	0.216994	0.571213	-0.177109	0.624515	-0.657993	1	right origin-binding protein [b4396]
b3617	kbl	-0.603543	0.195911	-0.399727	1.36513	-0.657834	0	2-amino-3-ketobutyrate CoA ligase [b3617]
b0354	yaiL	0.257499	0.232837	0.0123308	0	-0.656982	0	nucleoprotein/polynucleotide-associated enzyme [b0354]
b3591	selA	0.145575	0.401097	-0.127761	0	-0.65667	0	selenocysteine synthase: L-seryl-tRNA [b3591]
b1220	ychO	0.528755	-0.165714	0.347234	0.404471	-0.656378	0	putative factor [b1220]
b0706	ybfD	0.21231	-0.0559474	0.134129	#N/A	-0.656311	0	putative DNA ligase [b0706]
b3353	yheT	0.314226	0.0477417	0.133242	0	-0.656085	0	orf, hypothetical protein [b3353]
b3836	tatA	0.339817	0.32248	0.00866835	2.16928	-0.655069	0	orf, hypothetical protein [b3836]
b3817	yigF	-0.45427	0.373532	-0.413901	0.657751	-0.654508	0	orf, hypothetical protein [b3817]
b0914	msbA	0.0981876	0.159501	-0.0306565	0.607458	-0.654017	0	ATP-binding transport protein; multicopy suppressor of htrB [b0914]
b0182	lpxB	0.126365	0.0319815	0.0471918	5.20136	-0.653676	0	tetraacyldisaccharide-1-P; lipid A biosynthesis, penultimate step [b0182]
b2175	spr	0.0558287	0.190078	-0.0671244	1.14707	-0.652151	0	putative lipoprotein [b2175]
b1247	oppF	0.382665	0.25678	0.0629427	0.733818	-0.649296	0	homolog of Salmonella ATP-binding protein of oligopeptide ABC transport system [b1247]
b1268	yciQ	0.222073	0.273459	-0.0256932	0	-0.647577	0	orf, hypothetical protein [b1268]
b2114	metG	0.0433212	0.154173	-0.0554261	1.23024	-0.646825	1	methionine tRNA synthetase [b2114]
b2538	hcaE	0.335913	-0.336678	0.336296	0.705321	-0.645927	0	large terminal subunit of phenylpropionate dioxygenase [b2538]
b0027	lspA	0.229129	0.189819	0.0196551	2.99132	-0.645353	0	prolipoprotein signal peptidase [b0027]
b1117	lolD	-0.0249798	0.169022	-0.0970009	0.406346	-0.645281	1	putative ATP-binding component of a transport system [b1117]
b2568	lepB	-0.395938	-0.0162373	-0.18985	0.626448	-0.644861	0	leader peptidase [b2568]
b3811	xerC	0.0958387	0.155852	-0.0300067	2.20118	-0.644685	0	site-specific recombinase, acts on cer sequence of ColE1, effects chromosome segregation at cell division [b3811]
b0852	rimK	0.129222	0.0284598	0.0503811	1.06738	-0.643723	1	ribosomal protein S6 modification protein [b0852]
b3838	tatB	0.100395	0.237346	-0.0684752	3.0452	-0.642703	0	orf, hypothetical protein [b3838]
b4161	rsgA	0.0873798	0.147477	-0.0300488	3.29195	-0.642685	0	orf, hypothetical protein [b4161]
b4075	nrfF	0.111673	0.436042	-0.162185	0	-0.642229	1	part of formate-dependent nitrite reductase complex [b4075]
b1717	rpmI	0.146162	0.00590467	0.0701287	1.43954	-0.640444	1	50S ribosomal subunit protein A [b1717]
b2298	yfcC	0.361059	0.350805	0.00512694	2.17142	-0.640334	0	putative S-transferase [b2298]
b2102	yegX	0.22767	0.367093	-0.0697118	0	-0.639785	0	orf, hypothetical protein [b2102]
b4160	psd	-0.0812309	0.0338681	-0.0575495	1.5062	-0.638763	0	phosphatidylserine decarboxylase; phospholipid synthesis [b4160]
b0262	afuC	0.0649887	-0.310014	0.187501	0	-0.638417	0	putative ATP-binding component of a transport system [b0262]
b0185	accA	-0.341131	-0.0885453	-0.126293	4.6548	-0.63737	0	acetylCoA carboxylase, carboxytransferase component, alpha subunit [b0185]
b2349	intS	-0.00389213	-0.432046	0.214077	0	-0.637	0	putative prophage Sf6-like integrase [b2349]
b2940	yqgC	0.425279	-0.280365	0.352822	1.37183	-0.636308	0	orf, hypothetical protein [b2940]
b2013	yeeE	-0.613203	0.594356	-0.60378	0.438391	-0.635495	0	putative transport system permease protein [b2013]
b0718	ybgQ	-0.111357	-0.299893	0.0942679	0.196657	-0.635177	0	putative outer membrane protein [b0718]
b1758	ynjF	0.0852951	0.246509	-0.080607	0.318329	-0.635163	0	putative cytochrome oxidase [b1758]
b1134	nudJ	0.151465	0.160703	-0.00461917	0.182649	-0.633296	1	putative phosphohydrolase [b1134]
b1316	ycjT	0.0450517	-0.0904264	0.0677391	0.351821	-0.632578	0	orf, hypothetical protein [b1316]
b3575	yiaK	-0.0892538	-0.0236986	-0.0327776	0.334875	-0.631839	0	putative dehydrogenase [b3575]
b0091	murC	0.178418	0.238188	-0.029885	5.95821	-0.630915	1	L-alanine adding enzyme, UDP-N-acetyl-muramate:alanine ligase [b0091]
b0633	rlpA	0.040877	-0.275885	0.158381	1.64311	-0.63023	0	a minor lipoprotein [b0633]
b2315	folC	0.0629973	-0.159637	0.111317	0.482311	-0.630112	1	dihydrofolate:folylpolyglutamate synthetase; dihydrofolate synthetase [b2315]
b2567	rnc	0.216672	0.0107086	0.102982	2.46358	-0.62875	0	RNase III, ds RNA [b2567]
b0115	aceF	2.5502	-1.46638	2.00829	5.88314	-0.627999	1	pyruvate dehydrogenase [b0115]
b1855	lpxM	0.139573	-0.182393	0.160983	0	-0.627992	0	suppressor of htrB, heat shock protein [b1855]
b2956	yggM	-0.440261	0.186602	-0.313432	0.0574462	-0.626484	1	putative alpha helix chain [b2956]
b3415	gntT	-0.0218483	-0.204328	0.0912399	0.431678	-0.626228	0	high-affinity transport of gluconate / gluconate permease [b3415]
b0151	fhuC	-0.124018	-0.208208	0.0420949	2.73551	-0.625825	0	ATP-binding component of hydroxymate-dependent iron transport [b0151]
b1214	ychA	0.110467	0.0193515	0.0455576	0.873616	-0.625311	0	orf, hypothetical protein [b1214]
b2555	yfhG	0.1297	-0.124529	0.127114	0	-0.624972	0	putative alpha helix protein [b2555]
b3856	mobB	-0.0921787	-0.146852	0.0273369	0	-0.624327	0	molybdopterin-guanine dinucleotide biosynthesis protein B [b3856]
b0826	moeB	-0.133915	0.195342	-0.164628	0.520857	-0.623555	0	molybdopterin biosynthesis [b0826]
b1271	yciK	0.274007	0.498039	-0.112016	0.76861	-0.623501	0	putative oxidoreductase [b1271]
b2560	yfhB	0.183295	0.0873089	0.047993	1.66647	-0.622569	0	orf, hypothetical protein [b2560]
b0614	citX	-0.187271	0.0442103	-0.115741	0.275536	-0.622428	0	orf, hypothetical protein [b0614]
b2316	accD	0.215636	-0.302349	0.258993	1.42212	-0.621242	0	acetylCoA carboxylase, carboxytransferase component, beta subunit [b2316]
b1583	ynfB	-0.011512	0.117469	-0.0644905	0.220375	-0.621114	0	orf, hypothetical protein [b1583]
b3199	yrbK	-0.0506044	-0.0801675	0.0147815	1.34374	-0.620321	0	orf, hypothetical protein [b3199]
b4136	dipZ	0.139871	0.0347478	0.0525618	1.27939	-0.619934	0	thiol:disulfide interchange protein; copper tolerance [b4136]
b2829	ptsP	0.138477	0.282841	-0.0721822	1.28978	-0.619551	0	PTS system, enzyme I, transcriptional regulator [b2829]
b1816	yoaE	-0.161436	-0.425569	0.132066	0.525614	-0.618813	0	putative transport protein [b1816]
b2024	hisA	0.213923	-0.748503	0.481213	0.395313	-0.618067	0	N- [b2024]
b3745	viaA	-0.25961	0.77527	-0.51744	0	-0.618059	0	orf, hypothetical protein [b3745]
b2985	yghS	0.243594	0.100705	0.0714448	0.0840426	-0.617994	0	orf, hypothetical protein [b2985]
b2909	ygfB	-0.0166174	0.268519	-0.142568	0.701423	-0.617577	1	orf, hypothetical protein [b2909]
b3646	yicG	0.262588	0.0182081	0.12219	1.25899	-0.616603	1	orf, hypothetical protein [b3646]
b4148	sugE	0.13824	-0.784865	0.461553	2.53226	-0.616113	0	suppresses groEL, may be chaperone [b4148]
b2218	rcsC	0.322739	-0.27037	0.296554	0	-0.615602	0	sensor for ctr capsule biosynthesis, probable histidine kinase acting on RcsB [b2218]
b0383	phoA	-0.209041	0.231668	-0.220355	0.992503	-0.615271	0	alkaline phosphatase [b0383]
b2058	wcaB	0.216137	0.86015	-0.322007	0.0810869	-0.614578	0	putative transferase [b2058]
b1917	yecC	-0.195283	0.392069	-0.293676	1.0891	-0.614067	0	putative ATP-binding component of a transport system [b1917]
b1280	yciM	-0.0783407	-0.004251	-0.0370449	0	-0.613265	0	putative heat shock protein [b1280]
b0909	ycaL	0.265284	-0.324174	0.294729	0.205641	-0.610863	0	putative heat shock protein [b0909]
b0917	ycaR	0.212975	0.391612	-0.0893183	1.15521	-0.610771	0	orf, hypothetical protein [b0917]
b3078	ygjI	-0.895568	0.419752	-0.65766	0.463945	-0.608639	0	putative oxidoreductase [b3078]
b2406	xapB	0.113449	-0.068121	0.0907851	0.933998	-0.608365	0	xanthosine permease [b2406]
b2797	sdaB	-0.225776	-0.368309	0.0712663	0.428747	-0.608257	1	L-serine dehydratase [b2797]
b2227		0.303392	0.450351	-0.0734796	#N/A	-0.607941	0	orf, hypothetical protein [b2227]
b1856	yebA	0.275961	-0.214045	0.245003	0.73344	-0.607124	0	orf, hypothetical protein [b1856]
b1238	tdk	-0.238354	-0.0229916	-0.107681	0	-0.606934	1	thymidine kinase [b1238]
b1658	purR	-0.00625458	-1.58208	0.787914	0.108496	-0.606476	0	transcriptional repressor for pur regulon, glyA, glnB, prsA, speA [b1658]
b1253	yciA	-0.341856	-0.883755	0.27095	0.101419	-0.605413	0	orf, hypothetical protein [b1253]
b2519	pbpC	0.288991	0.104507	0.0922421	0	-0.603447	0	putative peptidoglycan enzyme [b2519]
b1065	mdtH	-0.0530788	0.118052	-0.0855655	0	-0.60296	0	orf, hypothetical protein [b1065]
b2986	yghT	0.235181	0.145479	0.0448509	0.0216724	-0.602402	0	orf, hypothetical protein [b2986]
b1084	rne	0.0152498	0.0641711	-0.0244606	1.5199	-0.599034	0	RNase E, membrane attachment, mRNA turnover, maturation 5S RNA [b1084]
b2689	yqaA	0.147128	0.360465	-0.106668	3.36273	-0.598041	0	orf, hypothetical protein [b2689]
b1481	bdm	1.28041	0.568677	0.355869	0.93576	-0.597643	1	orf, hypothetical protein [b1481]
b0210	yafE	0.422362	-0.189545	0.305953	0	-0.596765	0	putative biotin synthesis protein [b0210]
b1050	yceK	0.133197	0.114	0.00959868	0.181345	-0.594917	0	orf, hypothetical protein [b1050]
b3630	rfaP	0.0436668	0.373002	-0.164667	3.8143	-0.593843	0	lipopolysaccharide core biosynthesis; phosphorylation of core heptose; attaches phosphate-containing substrate to LPS co [b3630]
b1114	mfd	0.0479298	-0.199295	0.123612	0	-0.59349	0	transcription-repair coupling factor; mutation frequency decline [b1114]
b0936	ssuA	0.238524	0.3844	-0.0729378	0.084488	-0.592121	1	orf, hypothetical protein [b0936]
b0263	afuB	0.251639	-0.229846	0.240742	0	-0.590767	0	putative transport system permease protein [b0263]
b0077	ilvI	0.259507	0.0985286	0.0804891	0	-0.590471	0	acetolactate synthase III, valine sensitive, large subunit [b0077]
b2322	yfcJ	0.0535236	-0.455107	0.254315	0	-0.590297	0	putative transport protein [b2322]
b3414	gntY	-0.0775518	-0.39342	0.157934	1.76422	-0.588962	0	orf, hypothetical protein [b3414]
b1963	yedR	0.354865	-0.238521	0.296693	0	-0.588232	0	orf, hypothetical protein [b1963]
b2160	yeiI	0.180652	0.247384	-0.0333659	1.61212	-0.586778	0	putative kinase [b2160]
b1604	ydgH	0.108389	0.0674777	0.0204557	0	-0.585485	0	orf, hypothetical protein [b1604]
b0402	proY	-0.0412846	-0.227423	0.0930694	0.852941	-0.584973	0	proline permease transport protein [b0402]
b1702	pps	0.120719	0.403608	-0.141445	2.10435	-0.584646	1	phosphoenolpyruvate synthase [b1702]
b2848	yqeJ	-0.00569096	0.257652	-0.131672	0.641542	-0.583122	0	orf, hypothetical protein [b2848]
b3767		0.154169	-0.383796	0.268983	#N/A	-0.583042	0	acetolactate synthase II, large subunit, cryptic, interrupted [b3767]
b3245	yhdP	0.178349	0.238693	-0.0301718	#N/A	-0.582768	0	orf, hypothetical protein [b3245]
b2858	ygeN	-0.444652	-0.159235	-0.142708	0.908404	-0.582331	0	orf, hypothetical protein [b2858]
b0491	ybbM	-0.0989693	0.300007	-0.199488	0.424959	-0.582082	0	putative metal resistance protein [b0491]
b3996	nudC	0.00509853	-0.0195425	0.0123205	0.173741	-0.582032	0	orf, hypothetical protein [b3996]
b0632	dacA	0.148314	-0.256333	0.202323	1.95104	-0.581739	0	D-alanyl-D-alanine carboxypeptidase, fraction A; penicillin-binding protein 5 [b0632]
b1716	rplT	-0.068206	-0.039557	-0.0143245	1.53763	-0.580593	1	50S ribosomal subunit protein L20, and regulator [b1716]
b1119	nagK	0.138244	0.260202	-0.0609788	0.490364	-0.580165	0	putative NAGC-like transcriptional regulator [b1119]
b2289	lrhA	-0.000836755	-0.284382	0.141773	1.44472	-0.579569	0	NADH dehydrogenase transcriptional regulator, LysR family [b2289]
b2766	ygcN	0.158671	-0.217799	0.188235	0	-0.579168	0	orf, hypothetical protein [b2766]
b2675	nrdE	0.360752	-0.776056	0.568404	0.12442	-0.578233	0	ribonucleoside-diphosphate reductase 2, alpha subunit [b2675]
b1024	pgaA	0.349917	0.465669	-0.0578764	1.07474	-0.577215	1	putative outer membrane protein [b1024]
b1092	fabD	0.0633097	0.248047	-0.0923686	1.32161	-0.576424	0	malonyl-CoA- [b1092]
b0613	citG	0.0963829	-0.186477	0.14143	0	-0.575439	0	orf, hypothetical protein [b0613]
b2768	ygcP	0.0304194	0.42528	-0.19743	0.223352	-0.57478	0	putative anti-terminator regulatory protein [b2768]
b0860	artJ	0.447663	-0.604566	0.526114	0	-0.574331	0	arginine 3rd transport system periplasmic binding protein [b0860]
b0556	rzpD	0.315719	0.297576	0.00907145	1.76833	-0.573178	0	bacteriophage lambda endopeptidase homolog [b0556]
b1809	yoaB	0.19643	0.141177	0.0276266	0.499807	-0.571683	0	orf, hypothetical protein [b1809]
b2263	yfbB	-0.143394	-0.102314	-0.02054	1.03972	-0.57129	0	putative enzyme [b2263]
b4157	yjeN	0.3185	0.181718	0.068391	0	-0.570864	0	orf, hypothetical protein [b4157]
b1812	pabB	0.0946911	-0.186388	0.14054	0	-0.570532	0	p-aminobenzoate synthetase, component I [b1812]
b4288	fecD	0.533492	-0.10315	0.318321	2.28872	-0.570044	1	citrate-dependent iron transport, membrane-bound protein [b4288]
b1242	ychE	0.239322	-0.0643938	0.151858	0	-0.569183	1	putative channel protein [b1242]
b2751	cysN	0.267554	-0.167891	0.217723	0.421983	-0.567859	0	ATP-sulfurylase [b2751]
b0229	lfhA	-0.0813455	-0.1765	0.0475774	0.22543	-0.567663	0	flagellar biosynthesis [b0229]
b2826	ppdA	0.307977	-0.00497126	0.156474	0.183086	-0.567139	0	prepilin peptidase dependent protein A [b2826]
b2233	yfaL	0.254416	0.230012	0.0122018	0.0865082	-0.566646	0	putative ATP-binding component of a transport system [b2233]
b3141	agaI	-0.0624798	-0.131987	0.0347534	0.108496	-0.565308	0	putative galactosamine-6-phosphate isomerase [b3141]
b4403	yjtD	-0.0497551	0.333195	-0.191475	1.44103	-0.564812	0	orf, hypothetical protein [b4403]
b2004	yeeU	-1.07717	0.616879	-0.847024	0.535836	-0.564749	0	putative structural protein [b2004]
b0247	ykfG	-0.186746	0.99176	-0.589253	0	-0.563985	0	putative DNA repair protein [b0247]
b2657		0.284916	-0.27035	0.277633	#N/A	-0.563568	0	putative enzyme [b2657]
b0028	fkpB	0.0491213	0.0873349	-0.0191068	2.79138	-0.563127	0	probable FKBX-type 16KD peptidyl-prolyl cis-trans isomerase [b0028]
b3096	yqjB	0.20051	-0.100147	0.150329	2.45436	-0.563094	0	orf, hypothetical protein [b3096]
b3374	frlD	0.261048	-0.00240517	0.131727	0	-0.562997	0	putative kinase [b3374]
b0891	lolA	0.519475	0.181407	0.169034	1.99547	-0.561822	0	periplasmic protein effects translocation of lipoproteins from inner membrane to outer [b0891]
b2493	yfgO	0.283101	0.30326	-0.0100798	0	-0.561419	1	putative permease [b2493]
b1609	rstB	-0.282846	-0.392939	0.0550464	0	-0.561304	0	sensor histidine protein kinase [b1609]
b0526	cysS	0.124363	-0.165223	0.144793	1.25717	-0.560792	0	cysteine tRNA synthetase [b0526]
b3704	rnpA	0.0593739	0.0755196	-0.00807285	3.54769	-0.558035	0	RNase P, protein component; protein C5; processes tRNA, 4.5S RNA [b3704]
b2624	alpA	0.0914139	0.0969654	-0.00277578	1.18856	-0.555671	0	prophage CP4-57 regulatory protein alpA [b2624]
b3604	lldR	0.161137	0.239015	-0.0389387	0	-0.555422	1	transcriptional regulator [b3604]
b2059	wcaA	0.0253065	0.479728	-0.227211	1.26708	-0.554685	0	putative regulator [b2059]
b2482	hyfB	0.317069	-0.0522301	0.184649	0.293299	-0.554406	0	hydrogenase 4 membrane subunit [b2482]
b2796	sdaC	-0.476875	-0.364177	-0.0563491	1.21852	-0.553343	1	probable serine transporter [b2796]
b3844	fre	0.212015	0.480594	-0.13429	2.32551	-0.552795	0	ferrisiderophore reductase; flavin reductase [b3844]
b3097	yqjC	0.0912634	0.0519347	0.0196643	0	-0.552006	0	orf, hypothetical protein [b3097]
b1640	anmK	0.232301	0.174892	0.0287044	0.753417	-0.551804	0	orf, hypothetical protein [b1640]
b1876	argS	0.0410818	-0.0850225	0.0630521	0	-0.551759	0	arginine tRNA synthetase [b1876]
b0177	bamA	0.0992481	0.326879	-0.113816	2.68152	-0.549286	0	orf, hypothetical protein [b0177]
b1435	ydcP	-0.0782597	-0.140848	0.0312942	0	-0.549081	0	putative collagenase [b1435]
b4135	yjdC	0.0591869	0.0595479	-0.000180482	0	-0.549042	0	orf, hypothetical protein [b4135]
b3609	secB	0.109001	0.302719	-0.096859	1.8546	-0.548795	0	protein export; molecular chaperone; may bind to signel sequence [b3609]
b1981	shiA	-0.289754	0.518646	-0.4042	0	-0.547618	0	putative transport protein, shikimate [b1981]
b1637	tyrS	0.0466238	0.0151763	0.0157238	0.824582	-0.54742	0	tyrosine tRNA synthetase [b1637]
b3839	tatC	0.249206	-0.0139189	0.131562	2.74381	-0.547235	0	orf, hypothetical protein [b3839]
b2052	fcl	0.0225674	0.419273	-0.198353	0.843033	-0.546602	0	putative nucleotide di-P-sugar epimerase or dehydratase [b2052]
b2140	dusC	0.0194448	-0.340681	0.180063	0	-0.546426	0	putative regulator protein [b2140]
b1983	yeeN	-0.287181	0.183358	-0.235269	1.04718	-0.546219	0	orf, hypothetical protein [b1983]
b0379	yaiY	1.43118	0.672589	0.379294	0.68555	-0.544529	0	orf, hypothetical protein [b0379]
b2318	truA	0.440209	0.215941	0.112134	0.775578	-0.543673	0	pseudouridylate synthase I [b2318]
b3282	rimN	0.228494	-0.171968	0.200231	4.06655	-0.542877	0	orf, hypothetical protein [b3282]
b3622	rfaL	-0.116347	-0.11653	9.15488e-05	1.99478	-0.542284	1	O-antigen ligase; lipopolysaccharide core biosynthesis [b3622]
b0873	hcp	-0.0274265	0.684015	-0.355721	1.24685	-0.542167	0	putative prismane [b0873]
b2455	eutE	-0.673741	-0.0774682	-0.298136	0.895914	-0.54165	0	ethanolamine utilization; similar to acetaldehyde dehydrogenase [b2455]
b0619	dpiB	0.32654	-0.291899	0.30922	0.556586	-0.541135	0	putative sensor-type protein [b0619]
b0780	ybhK	0.10902	0.0567846	0.0261179	0	-0.540134	0	putative structural protein [b0780]
b0422	xseB	0.406115	-0.0471871	0.226651	2.30341	-0.538438	0	exonuclease VII, small subunit [b0422]
b0292	matC	-0.322734	0.921164	-0.621949	0	-0.53823	0	orf, hypothetical protein [b0292]
b3327	gspF	0.362233	-0.101964	0.232098	0	-0.537808	0	putative general protein secretion protein [b3327]
b2578	eamB	0.163266	0.0817735	0.040746	0.901985	-0.537426	0	orf, hypothetical protein [b2578]
b2952	yggT	0.281733	-0.126268	0.204	1.97209	-0.536429	0	putative resistance protein [b2952]
b0472	recR	0.0506796	0.181386	-0.0653533	2.18224	-0.53636	0	recombination and repair [b0472]
b2156	lysP	-0.45113	-0.851445	0.200157	0	-0.536269	1	lysine-specific permease [b2156]
b0887	cydD	-0.0496992	0.0708106	-0.0602549	1.88717	-0.535535	0	ATP-binding component of cytochrome-related transport, Zn sensitive [b0887]
b0612	citT	0.174407	0.154627	0.00988991	0	-0.535533	1	putative a membrane protein [b0612]
b0955	ycbZ	0.102178	0.29553	-0.096676	0.743954	-0.535494	0	putative ATP-dependent protease [b0955]
b1908	yecA	0.203011	0.464382	-0.130685	0.0469934	-0.535346	0	orf, hypothetical protein [b1908]
b3081	fadH	-0.183281	0.335014	-0.259147	2.02597	-0.533855	1	putative NADPH dehydrogenase [b3081]
b4256	yjgM	-0.305582	-0.024873	-0.140354	1.50334	-0.533286	0	orf, hypothetical protein [b4256]
b4159	yjeP	0.199714	0.187015	0.00634961	0.71794	-0.533052	0	putative periplasmic binding protein [b4159]
b0661	miaB	-0.0552282	0.0104592	-0.0328437	0.481357	-0.532012	0	orf, hypothetical protein [b0661]
b0319	yahE	-0.161765	0.255529	-0.208647	0	-0.531692	0	orf, hypothetical protein [b0319]
b2513	yfgM	0.247539	0.349185	-0.0508231	1.4703	-0.531614	0	orf, hypothetical protein [b2513]
b4401	arcA	-0.00679207	0.223445	-0.115119	0.640302	-0.53054	1	negative response regulator of genes in aerobic pathways, [b4401]
b1252	tonB	0.184305	-0.23053	0.207418	0	-0.530168	1	energy transducer; uptake of iron, cyanocobalimin; sensitivity to phages, colicins [b1252]
b0272	yagI	0.258884	-0.581098	0.419991	1.96965	-0.529957	0	putative regulator [b0272]
b1194	ycgR	-0.469082	1.01199	-0.740536	0.624737	-0.52734	0	orf, hypothetical protein [b1194]
b0293	matB	0.00663977	1.49726	-0.745309	1.32463	-0.527157	0	orf, hypothetical protein [b0293]
b2383	fryA	-0.061829	-0.118662	0.0284164	1.1975	-0.526989	0	putative PTS system enzyme IIA component, enzyme I [b2383]
b4051	qor	0.118956	0.71365	-0.297347	0	-0.526866	1	quinone oxidoreductase [b4051]
b1459	yncI	0.255574	0.0884826	0.0835458	0.351568	-0.526586	0	orf, hypothetical protein [b1459]
b3210	arcB	0.180401	0.517692	-0.168646	1.17575	-0.525793	1	aerobic respiration sensor-response protein; histidine protein kinase/phosphatase, sensor for arcA [b3210]
b2193	narP	0.192644	0.339613	-0.0734845	0	-0.525455	0	nitrate/nitrite response regulator [b2193]
b1270	btuR	0.130931	0.46472	-0.166895	0.838892	-0.524869	0	cob [b1270]
b3903	rhaA	0.161346	-0.19811	0.179728	1.22712	-0.523901	0	L-rhamnose isomerase [b3903]
b0934	ssuC	0.18282	0.198025	-0.0076027	0.447629	-0.523682	1	putative transport system permease protein [b0934]
b1711	btuC	0.0365372	0.100465	-0.0319637	0.194703	-0.523585	0	vitamin B12 transport permease protein [b1711]
b0345	lacI	0.0463438	-0.15255	0.099447	0.192438	-0.523521	0	transcriptional repressor of the lac operon [b0345]
b1318	ycjV	-0.507203	-0.16992	-0.168641	#N/A	-0.522998	0	putative ATP-binding component of a transport system [b1318]
b3133	agaV	-0.319856	0.371373	-0.345614	0.497766	-0.520309	0	PTS system, cytoplasmic, N-acetylgalactosamine-specific IIB component 2 [b3133]
b0367	tauC	0.517185	-0.0431093	0.280147	0.668468	-0.519782	0	taurine transport system permease protein [b0367]
b3466	yhhL	0.0815145	0.130353	-0.0244193	3.12465	-0.518907	0	orf, hypothetical protein [b3466]
b3260	dusB	0.109331	0.034306	0.0375124	2.96956	-0.518671	0	putative dehydrogenase [b3260]
b2540	hcaC	0.394969	-0.455013	0.424991	0.495231	-0.5186	0	ferredoxin subunit of phenylpropionate dioxygenase [b2540]
b0089	ftsW	0.337661	0.191406	0.0731278	4.66422	-0.517462	1	cell division; membrane protein involved in shape determination [b0089]
b0984	gfcD	-0.091821	-0.29153	0.0998543	0	-0.51717	0	orf, hypothetical protein [b0984]
b3828	metR	-0.0373894	-2.10696	1.03478	1.44858	-0.517072	1	regulator for metE and metH [b3828]
b1669	ydhT	0.181606	0.0210822	0.0802622	0.780025	-0.516923	0	orf, hypothetical protein [b1669]
b3861	yihF	0.121358	0.380454	-0.129548	0.665368	-0.516903	0	putative GTP-binding protein [b3861]
b1425		0.034367	-0.357523	0.195945	#N/A	-0.515424	0	orf, hypothetical protein [b1425]
b3919	tpiA	-0.181369	0.292555	-0.236962	0.548842	-0.515374	0	triosephosphate isomerase [b3919]
b4147	efp	-0.00465088	-0.564093	0.279721	3.02588	-0.515309	0	elongation factor P [b4147]
b3901	rhaM	0.0787271	-0.616375	0.347551	0	-0.515245	0	orf, hypothetical protein [b3901]
b3107	yhaL	-0.301652	0.342824	-0.322238	1.05805	-0.515023	0	orf, hypothetical protein [b3107]
b3033	yqiB	0.209846	0.281783	-0.0359683	1.01239	-0.515021	0	putative enzyme [b3033]
b2314	dedD	0.277267	-0.0282929	0.15278	0.195538	-0.514539	1	putative lipoprotein [b2314]
b3354	yheU	0.0424067	0.0278492	0.00727873	0	-0.51453	0	orf, hypothetical protein [b3354]
b2005	yeeV	0.105642	0.140939	-0.0176489	1.11828	-0.513255	0	orf, hypothetical protein [b2005]
b0986	gfcB	0.253851	-0.496968	0.375409	0	-0.512793	0	putative regulator [b0986]
b4332	yjiJ	-0.270977	-0.0134106	-0.128783	0.0789246	-0.51151	0	putative transport protein [b4332]
b1861	ruvA	-0.163199	0.305087	-0.234143	1.87514	-0.510597	0	Holliday junction helicase subunit B; branch migration; repair [b1861]
b1255	yciC	0.283134	0.303622	-0.010244	0	-0.510163	0	orf, hypothetical protein [b1255]
b3776		0.25416	-0.0518458	0.153003	#N/A	-0.509884	0	orf, hypothetical protein [b3776]
b0913	ycaI	0.27947	-0.0134773	0.146474	0.682163	-0.509359	0	orf, hypothetical protein [b0913]
b0944	ycbF	0.236459	-0.142433	0.189446	0.36607	-0.509198	1	putative chaperone [b0944]
b0045	yaaU	-0.0415383	-0.0544683	0.00646497	0.11299	-0.509152	0	putative transport protein [b0045]
b2890	lysS	-0.535743	-0.0298653	-0.252939	2.50698	-0.508716	0	lysine tRNA synthetase, constitutive; suppressor of ColE1 mutation in primer RNA [b2890]
b2041	rfbB	0.0980516	-0.309783	0.203917	1.21075	-0.508699	1	dTDP-glucose 4,6 dehydratase [b2041]
b1570	dicA	0.0609571	0.0646477	-0.00184526	0	-0.508505	0	regulator of dicB [b1570]
b0039	caiA	-0.266803	-0.752396	0.242796	1.72496	-0.508438	0	probable carnitine operon oxidoreductase [b0039]
b0907	serC	0.227226	-0.21155	0.219388	0.575587	-0.50784	1	3-phosphoserine aminotransferase [b0907]
b3633	waaA	0.290554	-1.01437	0.65246	1.18853	-0.507534	0	3-deoxy-D-manno-octulosonic-acid transferase [b3633]
b1730	ydjO	0.135599	0.231907	-0.048154	0.422286	-0.507489	0	orf, hypothetical protein [b1730]
b1334	fnr	0.03067	0.107439	-0.0383844	2.24664	-0.507237	1	transcriptional regulation of aerobic, anaerobic respiration, osmotic balance [b1334]
b0890	ftsK	0.35884	0.32244	0.0182001	2.79823	-0.506746	0	cell division protein [b0890]
b3983	rplK	0.048254	0.173531	-0.0626383	1.99296	-0.506535	0	50S ribosomal subunit protein L11 [b3983]
b2398	yfeC	0.219317	0.549539	-0.165111	1.32709	-0.505566	0	orf, hypothetical protein [b2398]
b3875	ompL	0.0185263	0.0370915	-0.00928261	0.324622	-0.505417	0	orf, hypothetical protein [b3875]
b2918	argK	0.249928	-0.180264	0.215096	0.5038	-0.503595	0	putative nucleotide-binding protein [b2918]
b2831	mutH	0.431022	-0.190567	0.310795	0	-0.501489	0	methyl-directed mismatch repair [b2831]
b3562	yiaA	-0.295674	0.619436	-0.457555	0.108386	-0.500874	0	orf, hypothetical protein [b3562]
b2177	yejA	0.102485	0.166458	-0.0319867	0	-0.500813	0	orf, hypothetical protein [b2177]
b4243	yjgF	0.0553816	-0.0604639	0.0579227	0.68036	-0.497417	0	orf, hypothetical protein [b4243]
b1202	ycgV	0.159955	-0.0987129	0.129334	0	-0.497127	0	putative adhesion and penetration protein [b1202]
b1451	yncD	-0.105557	-0.150023	0.0222332	0.176707	-0.497117	0	putative outer membrane receptor for iron transport [b1451]
b3219	yhcF	-0.0169792	-0.152384	0.0677023	0.048037	-0.496976	1	putative transcriptional regulator [b3219]
b1124	potC	-0.586688	0.0330403	-0.309864	0.430785	-0.496887	0	spermidine/putrescine transport system permease [b1124]
b3468	yhhN	0.333023	0.353393	-0.010185	0	-0.496414	0	putative enzyme [b3468]
b3325	gspD	0.434053	-0.407008	0.42053	0.305947	-0.496368	0	putative general protein secretion protein [b3325]
b3863	polA	0.0512377	0.443775	-0.196269	2.07104	-0.496237	0	DNA polymerase I, 3 --> 5 polymerase, 5 --> 3 and 3 --> 5 exonuclease [b3863]
b1274	topA	-0.236588	0.0651472	-0.150868	0.408131	-0.495669	0	DNA topoisomerase type I, omega protein [b1274]
b0920	ycbC	0.324074	-0.0952101	0.209642	1.05382	-0.494782	0	orf, hypothetical protein [b0920]
b1216	chaA	-0.450732	-0.158283	-0.146225	0	-0.494732	1	sodium-calcium/proton antiporter [b1216]
b1721		0.0034295	-0.296273	0.149851	#N/A	-0.493925	0	orf, hypothetical protein [b1721]
b4025	pgi	-0.0212868	0.0698557	-0.0455712	1.41784	-0.492965	1	glucosephosphate isomerase [b4025]
b2733	mutS	-0.100614	0.0880725	-0.0943433	0	-0.491918	1	methyl-directed mismatch repair [b2733]
b0176	rseP	0.238659	0.0707223	0.0839684	3.26699	-0.489836	0	orf, hypothetical protein [b0176]
b1439	ydcR	-0.149945	0.0395396	-0.0947423	0	-0.489818	0	multi modular; putative transcriptional regulator; also putative ATP-binding component of a transport system [b1439]
b3184	yhbE	0.0527227	0.273048	-0.110163	3.46281	-0.489478	0	orf, hypothetical protein [b3184]
b2830	rppH	0.205195	0.180454	0.0123708	1.12479	-0.488333	0	putative invasion protein [b2830]
b4138	dcuA	0.292972	0.012212	0.14038	1.25118	-0.488076	1	anaerobic dicarboxylate transport [b4138]
b1862	yebB	0.262558	0.0314579	0.11555	0.249595	-0.487536	0	orf, hypothetical protein [b1862]
b0197	metQ	-0.613548	-0.129697	-0.241926	0.856585	-0.487419	0	putative lipoprotein [b0197]
b1309	ycjM	-0.506745	0.753114	-0.629929	1.01714	-0.487017	0	putative polysaccharide hydrolase [b1309]
b3680	yidL	0.00645189	0.00752377	-0.000535941	0	-0.486204	0	putative ARAC-type regulatory protein [b3680]
b1584	speG	-0.199011	0.0658374	-0.132424	0.217662	-0.485857	0	spermidine N1-acetyltransferase [b1584]
b2855	ygeK	0.254251	-0.0855659	0.169908	#N/A	-0.485839	0	putative 2-component transcriptional regulator [b2855]
b3827	yigM	0.228697	0.291564	-0.0314334	0	-0.485578	0	orf, hypothetical protein [b3827]
b0273	argF	0.649061	-0.703438	0.67625	0.621572	-0.485362	0	ornithine carbamoyltransferase 2, chain F [b0273]
b3845	fadA	-0.374562	0.710879	-0.542721	0.862214	-0.484406	1	thiolase I; 3-ketoacyl-CoA thiolase; acetyl-CoA transferase [b3845]
b0538		0.431655	-0.334392	0.383024	#N/A	-0.484159	0	putative sensory transduction regulator [b0538]
b0763	modA	-0.535604	0.621949	-0.578776	0.278204	-0.483344	0	molybdate-binding periplasmic protein; permease [b0763]
b3950	frwB	-0.0724943	0.465659	-0.269076	0.316032	-0.483222	1	PTS system fructose-like IIB component 1 [b3950]
b2700	ygaD	0.116829	0.143588	-0.0133797	1.41083	-0.480294	0	orf, hypothetical protein [b2700]
b2968	yghD	0.271006	-0.638829	0.454917	0.64113	-0.479914	0	putative secretion pathway protein [b2968]
b3283	yrdD	0.135207	-0.127554	0.131381	0.886014	-0.478801	0	putative DNA topoisomerase [b3283]
b2527	hscB	-0.3118	-0.409781	0.0489906	1.29055	-0.47861	0	orf, hypothetical protein [b2527]
b1720		-0.227806	-0.602372	0.187283	#N/A	-0.478468	0	orf, hypothetical protein [b1720]
b2345	yfdF	0.0363886	0.202366	-0.0829889	0.916854	-0.478382	0	orf, hypothetical protein [b2345]
b4081	mdtO	0.227135	-0.0427477	0.134942	0	-0.47733	0	putative enzyme [b4081]
b3345	yheN	0.357542	0.00876713	0.174387	2.27125	-0.476958	0	orf, hypothetical protein [b3345]
b2023	hisH	0.0857946	-0.821029	0.453412	0.651613	-0.475296	0	glutamine amidotransferase subunit of heterodimer with HisF = imidazole glycerol phosphate synthase holoenzyme [b2023]
b4285		0.265325	0.183154	0.0410855	#N/A	-0.475205	0	putative transposase [b4285]
b2891	prfB	0.0643141	-0.0797901	0.0720521	2.07316	-0.474982	0	peptide chain release factor RF-2 [b2891]
b2896	ygfX	0.517549	0.549015	-0.0157331	1.49108	-0.474374	0	orf, hypothetical protein [b2896]
b3749	rbsA	-0.260105	0.544005	-0.402055	1.27447	-0.474225	0	ATP-binding component of D-ribose high-affinity transport system [b3749]
b2050	wcaI	-0.0720941	0.285953	-0.179024	0.168544	-0.472737	0	putative colanic biosynthesis glycosyl transferase [b2050]
b4200	rpsF	0.105315	0.058507	0.023404	2.20754	-0.472295	0	30S ribosomal subunit protein S6 [b4200]
b3391	hofQ	0.248913	0.155222	0.0468455	0	-0.471383	0	putative transport portein [b3391]
b1464	yddE	0.187701	0.117448	0.0351266	0.351736	-0.47094	0	orf, hypothetical protein [b1464]
b3330	gspI	0.419245	-0.337078	0.378162	0.248995	-0.469573	0	putative export protein for general secretion pathway [b3330]
b1335	ogt	0.217157	-0.689116	0.453137	1.85864	-0.469553	1	O-6-alkylguanine-DNA/cysteine-protein methyltransferase [b1335]
b2897	ygfY	-0.233102	0.640824	-0.436963	0.858861	-0.46942	0	orf, hypothetical protein [b2897]
b2525	fdx	-0.0339069	-0.358629	0.162361	2.20388	-0.469287	0	[2Fe-2S] ferredoxin [b2525]
b0740	tolB	0.150316	0.420249	-0.134966	0.755588	-0.469188	0	periplasmic protein involved in the tonb-independent uptake of group A colicins [b0740]
b0985	gfcC	-0.0407395	-0.307592	0.133426	0.578471	-0.468236	0	orf, hypothetical protein [b0985]
b3525	yhjH	-0.636884	1.0701	-0.853493	0.0237194	-0.467266	0	orf, hypothetical protein [b3525]
b4362	dnaT	0.384133	-0.0801969	0.232165	1.26526	-0.467106	0	DNA biosynthesis; primosomal protein i [b4362]
b2667	ygaV	0.412417	0.432698	-0.0101406	2.26313	-0.466616	0	orf, hypothetical protein [b2667]
b3355	prkB	0.145367	0.62786	-0.241246	0	-0.465884	0	probable phosphoribulokinase [b3355]
b3990	thiH	0.486607	-0.346505	0.416556	0	-0.4657	0	thiamin biosynthesis, thiazole moiety [b3990]
b0049	apaH	0.320679	0.0569661	0.131857	2.85334	-0.465694	0	diadenosine tetraphosphatase [b0049]
b4104	phnE	-0.0604305	-0.114449	0.0270093	0	-0.465596	0	membrane channel protein component of Pn transporter [b4104]
b4083	yjcS	0.0839691	-0.198487	0.141228	0	-0.465175	1	orf, hypothetical protein [b4083]
b2908	pepP	-0.0365913	0.472864	-0.254728	0.746306	-0.464839	1	proline aminopeptidase P II [b2908]
b4251	yjgJ	0.0427683	0.114901	-0.0360662	1.91787	-0.464799	0	orf, hypothetical protein [b4251]
b4340	yjiR	0.405754	0.0928898	0.156432	0	-0.464178	0	putative regulator [b4340]
b2929	yggD	0.268347	0.125311	0.071518	1.29405	-0.463787	0	putative transcriptional regulator [b2929]
b3598	yibI	0.137302	-0.468039	0.302671	0	-0.463543	0	orf, hypothetical protein [b3598]
b1128	ycfD	0.154325	0.00928235	0.0725211	0	-0.462711	0	orf, hypothetical protein [b1128]
b0341	cynX	0.0950639	-0.16951	0.132287	0.389276	-0.461895	0	cyanate transport [b0341]
b2477	bamC	0.176754	0.0210278	0.0778631	1.70228	-0.461487	0	lipoprotein-34 [b2477]
b2746	ispF	-0.00710411	-0.17399	0.0834429	1.85834	-0.461357	0	orf, hypothetical protein [b2746]
b2273	yfbN	0.176709	-0.353407	0.265058	1.61232	-0.461233	0	orf, hypothetical protein [b2273]
b3157	yhbT	0.390565	0.64526	-0.127347	1.77625	-0.460343	0	orf, hypothetical protein [b3157]
b3461	rpoH	0.274523	-0.153087	0.213805	1.70356	-0.460063	0	RNA polymerase, sigma [b3461]
b4105	phnD	0.138807	-0.0586205	0.0987135	0	-0.459531	0	periplasmic binding protein component of Pn transporter [b4105]
b1069	yceN	-0.133202	0.0285556	-0.0808787	0.123691	-0.458807	0	putative virulence factor [b1069]
b3328	gspG	0.294767	-0.0367236	0.165745	0	-0.457344	0	putative general protein secretion protein [b3328]
b0478	ybaL	0.00725002	-0.0788286	0.0430393	1.28687	-0.4554	0	putative transport protein [b0478]
b2039	rfbA	-0.023753	-0.0889533	0.0326001	0.764487	-0.455136	1	glucose-1-phosphate thymidylyltransferase [b2039]
b3463	ftsE	0.182626	0.225697	-0.0215356	1.8211	-0.454142	0	ATP-binding component of a membrane-associated complex involved in cell division [b3463]
b1418	cybB	-0.0027029	-0.0666037	0.0319504	0	-0.453588	1	cytochrome b [b1418]
b3534	yhjQ	0.135925	-0.165462	0.150694	0.480206	-0.45283	0	orf, hypothetical protein [b3534]
b1172	ymgG	0.335064	0.607166	-0.136051	0.358925	-0.451607	0	orf, hypothetical protein [b1172]
b2330	prmB	0.0613325	0.23578	-0.0872235	0.977986	-0.451394	0	putative adenine-specific methylase [b2330]
b1139	lit	-0.640533	0.507785	-0.574159	0.63267	-0.450796	0	phage T4 late gene expression; at locus of e14 element [b1139]
b4082	mdtN	0.344203	-0.0790432	0.211623	0	-0.448662	0	putative membrane protein [b4082]
b2394	insL	-0.003508	-0.60207	0.299281	#N/A	-0.448635	0	IS186 hypothetical protein [b2394]
b3846	fadB	-0.223592	0.508874	-0.366233	1.00886	-0.447881	1	4-enzyme protein: 3-hydroxyacyl-CoA dehydrogenase; 3-hydroxybutyryl-CoA epimerase; delta [b3846]
b2859	ygeO	0.152297	-0.119622	0.13596	0.338525	-0.447582	0	orf, hypothetical protein [b2859]
b2524	iscX	-0.4278	-0.438931	0.00556531	2.12622	-0.447432	0	orf, hypothetical protein [b2524]
b1496	yddA	-0.948616	0.434306	-0.691461	0.0146093	-0.447285	0	putative ATP-binding component of a transport system [b1496]
b4091		0.652153	0.151683	0.250235	#N/A	-0.447105	0	orf, hypothetical protein [b4091]
b0741	pal	-0.38297	0.279831	-0.3314	0.908075	-0.446825	0	peptidoglycan-associated lipoprotein [b0741]
b1749	xthA	0.073245	-0.194555	0.1339	0	-0.446048	0	exonuclease III [b1749]
b2928	yggC	0.310102	0.0871758	0.111463	0.727091	-0.445919	0	putative kinase [b2928]
b2812	ygdL	0.301176	0.154161	0.0735077	0.239199	-0.444266	0	putative enzyme [b2812]
b3910	yiiM	0.198026	0.353466	-0.0777199	0.689525	-0.443887	0	orf, hypothetical protein [b3910]
b2022	hisB	-0.0518558	-0.828464	0.388304	0.126412	-0.443802	0	imidazoleglycerolphosphate dehydratase and histidinol-phosphate phosphatase [b2022]
b4352	yjiA	0.173207	0.0671408	0.0530329	0.480184	-0.442867	0	orf, hypothetical protein [b4352]
b4077	gltP	0.373443	0.348277	0.0125829	1.71536	-0.442604	0	glutamate-aspartate symport protein [b4077]
b3911	cpxA	0.102681	-0.0450284	0.0738549	2.09209	-0.442045	0	probable sensor protein [b3911]
b3530	bcsC	0.195852	-0.0604191	0.128135	0	-0.440618	0	putative oxidoreductase subunit [b3530]
b3125	garR	-0.0190896	1.16174	-0.590413	2.06468	-0.439924	0	putative dehydrogenase [b3125]
b2655		0.278516	-0.736618	0.507567	#N/A	-0.4395	0	orf, hypothetical protein [b2655]
b2113	mrp	0.13062	0.337585	-0.103483	1.17992	-0.437964	0	putative ATPase [b2113]
b0181	lpxA	0.0685013	0.0346096	0.0169459	2.90335	-0.437737	0	UDP-N-acetylglucosamine acetyltransferase; lipid A biosynthesis [b0181]
b0125	hpt	0.12648	0.121617	0.00243144	4.14903	-0.4377	1	hypoxanthine phosphoribosyltransferase [b0125]
b2329	aroC	0.0672461	0.195623	-0.0641883	1.37988	-0.437541	0	chorismate synthase [b2329]
b4167	yjeF	0.223505	-0.0397305	0.131618	0	-0.437185	0	orf, hypothetical protein [b4167]
b3482	rhsB	-0.112361	-0.301301	0.09447	0.160943	-0.435397	0	rhsB protein in rhs element [b3482]
b4363	yjjB	0.209492	0.137839	0.0358267	0	-0.435258	0	orf, hypothetical protein [b4363]
b2725	hycA	0.114464	-0.266416	0.19044	0.164181	-0.434352	0	transcriptional repression of hyc and hyp operons [b2725]
b1328	ycjZ	0.259408	-0.110005	0.184706	0	-0.433961	0	putative transcriptional regulator LYSR-type [b1328]
b0676	nagC	0.195687	0.10015	0.0477686	1.95688	-0.433055	1	transcriptional repressor of nag [b0676]
b2775	yqcE	0.39727	-0.139148	0.268209	0.491799	-0.432759	0	putative transport protein [b2775]
b3754	hsrA	0.334694	0.27705	0.0288223	0	-0.432286	0	putative transport protein [b3754]
b3812	yigB	0.0951853	0.000358105	0.0474136	1.62089	-0.43213	0	putative phosphatase [b3812]
b0180	fabZ	0.172763	0.112305	0.0302292	2.09591	-0.429933	0	(3R)-hydroxymyristol acyl carrier protein dehydratase [b0180]
b1160	elbA	-0.0631243	-0.697105	0.31699	0	-0.42965	1	orf, hypothetical protein [b1160]
b2006	yeeW	-0.554358	-0.469417	-0.0424703	0	-0.429509	0	orf, hypothetical protein [b2006]
b2020	hisD	0.542384	-0.655524	0.598954	0.439894	-0.429275	0	L-histidinal:NAD+ oxidoreductase; L-histidinol:NAD+ oxidoreductase [b2020]
b3059	ygiH	-0.237146	0.0509927	-0.144069	0.863679	-0.428583	0	orf, hypothetical protein [b3059]
b3238	yhcN	-0.0187984	-0.516724	0.248963	3.00463	-0.426586	1	orf, hypothetical protein [b3238]
b2046	wzxC	0.125253	0.12504	0.000106449	0.95144	-0.426474	0	probable export protein [b2046]
b2942	metK	-0.114546	-1.05892	0.472186	1.72771	-0.425688	0	methionine adenosyltransferase 1 [b2942]
b0188	tilS	-0.252079	0.0041194	-0.128099	1.94392	-0.423288	1	cell cycle protein [b0188]
b0090	murG	0.199261	0.229008	-0.0148735	4.77293	-0.421271	1	UDP-N-acetylglucosamine:N-acetylmuramyl- [b0090]
b0366	tauB	0.481439	-0.0468943	0.264167	0	-0.420751	0	taurine ATP-binding component of a transport system [b0366]
b2807	ygdD	0.257133	0.127943	0.0645948	1.91544	-0.419441	0	orf, hypothetical protein [b2807]
b2873	hyuA	0.366502	0.126493	0.120005	0	-0.418651	0	orf, hypothetical protein [b2873]
b0628	lipA	0.0231371	0.173441	-0.0751518	3.91446	-0.417846	1	lipoate synthesis, sulfur insertion? [b0628]
b2615	nadK	0.201382	0.37193	-0.0852737	0	-0.417442	1	orf, hypothetical protein [b2615]
b0369	hemB	0.313354	0.1285	0.0924271	1.7884	-0.416887	1	5-aminolevulinate dehydratase = porphobilinogen synthase [b0369]
b2274	yfbO	0.252539	-0.281882	0.26721	1.95363	-0.416318	0	orf, hypothetical protein [b2274]
b3054	ygiF	0.0616909	0.161545	-0.0499268	0.977697	-0.415092	1	orf, hypothetical protein [b3054]
b0290	yagW	0.244786	-0.020112	0.132449	0	-0.414719	0	putative receptor [b0290]
b4140	fxsA	0.303799	-0.0977652	0.200782	2.16985	-0.413891	0	orf, hypothetical protein [b4140]
b0946	ycbW	0.0396034	0.370406	-0.165401	1.70462	-0.413459	0	orf, hypothetical protein [b0946]
b1610	tus	-0.0489811	0.0339026	-0.0414419	0.298906	-0.413286	0	DNA-binding protein; inhibition of replication at Ter sites [b1610]
b2634	yfjR	-0.132874	-0.353583	0.110355	0	-0.412632	0	orf, hypothetical protein [b2634]
b2570	rseC	0.147787	-0.0619001	0.104844	2.12415	-0.411961	0	sigma-E factor, negative regulatory protein [b2570]
b4287	fecE	0.263519	0.0715694	0.0959745	2.28641	-0.411666	1	ATP-binding component of citrate-dependent iron [b4287]
b3640	dut	0.0649817	0.0160379	0.0244719	2.33679	-0.411454	0	deoxyuridinetriphosphatase [b3640]
b4056	yjbQ	0.186293	0.444615	-0.129161	0.438742	-0.409655	0	orf, hypothetical protein [b4056]
b3691	dgoT	0.0617576	-0.0917765	0.076767	0	-0.409257	0	D-galactonate transport [b3691]
b4107	yjdN	-0.0424278	-0.35777	0.157671	0.284955	-0.407764	0	orf, hypothetical protein [b4107]
b0322		-0.305676	-0.0569088	-0.124384	#N/A	-0.407576	0	orf, hypothetical protein [b0322]
b4349	hsdM	0.0910728	0.18135	-0.0451387	0.980629	-0.40747	0	host modification; DNA methylase M [b4349]
b0134	panB	0.0672682	0.156679	-0.0447052	1.38549	-0.407261	1	3-methyl-2-oxobutanoate hydroxymethyltransferase [b0134]
b3189	murA	-0.0615982	-0.0463955	-0.00760133	3.68808	-0.405196	0	first step in murein biosynthesis;UDP-N-glucosamine 1-carboxyvinyltransferase [b3189]
b0114	aceE	2.81373	-1.68529	2.24951	5.86573	-0.404497	1	pyruvate dehydrogenase [b0114]
b2857		-0.0333313	-0.152511	0.0595897	#N/A	-0.403028	0	orf, hypothetical protein [b2857]
b3553	ghrB	-0.0811993	-0.0623858	-0.00940673	0.561363	-0.402191	0	putative dehydrogenase [b3553]
b4279	yjhB	0.0662014	-0.256114	0.161158	1.21457	-0.40217	0	putative transport protein [b4279]
b3009	yghB	0.243756	0.167766	0.0379949	0.681947	-0.40207	0	orf, hypothetical protein [b3009]
b3477	nikB	0.190231	1.14601	-0.477891	0.360675	-0.401615	0	transport of nickel, membrane protein [b3477]
b3040	zupT	0.168061	0.109671	0.029195	0	-0.40107	0	orf, hypothetical protein [b3040]
b2569	lepA	0.095019	-0.005831	0.050425	1.68147	-0.400405	0	GTP-binding elongation factor, may be inner membrane protein [b2569]
b3984	rplA	-0.017485	0.138545	-0.0780148	2.14961	-0.399995	0	50S ribosomal subunit protein L1, regulates synthesis of L1 and L11 [b3984]
b3571	malS	0.0472851	0.511631	-0.232173	0	-0.399761	1	alpha-amylase [b3571]
b4132	cadB	-0.0614633	-0.174988	0.0567623	0.420819	-0.399228	1	transport of lysine/cadaverine [b4132]
b3261	fis	-0.225856	-0.260401	0.0172725	2.00954	-0.397743	0	site-specific DNA inversion stimulation factor; DNA-binding protein; a trans activator for transcription [b3261]
b0578	nfsB	0.0961035	-0.210485	0.153294	1.68965	-0.396158	0	oxygen-insensitive NAD [b0578]
b0448	mdlA	0.480368	0.0798149	0.200276	4.16353	-0.393491	0	ATP-binding component of a transport system [b0448]
b3341	rpsG	-0.707457	0.165778	-0.436617	1.12606	-0.393384	1	30S ribosomal subunit protein S7, initiates assembly [b3341]
b1718	infC	0.180531	0.0365276	0.0720015	0.737337	-0.393093	1	protein chain initiation factor IF-3 [b1718]
b0297	eaeH	-0.154837	-0.453835	0.149499	0.117881	-0.392992	0	attaching and effacing protein, pathogenesis factor [b0297]
b0822	ybiV	0.205424	-0.361755	0.283589	3.65274	-0.392212	1	orf, hypothetical protein [b0822]
b2541	hcaB	-0.187859	-0.359856	0.0859981	0.69119	-0.392211	0	2,3-dihydroxy-2,3-dihydrophenylpropionate dehydrogenase [b2541]
b3967	murI	0.389749	-0.039706	0.214727	2.68219	-0.390898	0	glutamate racemase, required for biosynthesis of D-glutamate and peptidoglycan [b3967]
b3535	yhjR	-0.0324266	0.0486658	-0.0405462	2.48426	-0.390009	0	orf, hypothetical protein [b3535]
b3143	yraI	0.0179463	-0.468039	0.242993	0.095926	-0.389654	0	putative chaperone [b3143]
b0132	yadD	0.318143	0.0520775	0.133033	0.621815	-0.38939	0	orf, hypothetical protein [b0132]
b0034	caiF	-0.00818644	-0.0969317	0.0443726	1.73493	-0.388736	1	transcriptional regulator of cai operon [b0034]
b3438	gntR	0.272854	-0.072921	0.172888	2.14117	-0.388636	0	regulator of gluconate [b3438]
b2382	ypdC	-0.0752653	0.0534551	-0.0643602	0.712009	-0.388544	1	putative ARAC-type regulatory protein [b2382]
b4344		0.129181	-0.44533	0.287255	#N/A	-0.38819	0	inhibits McrE 5-methylcytosine restriction system [b4344]
b0942	ycbU	0.0838507	-0.0406637	0.0622572	0.465784	-0.387694	1	putative fimbrial-like protein [b0942]
b2654		-0.150226	-0.0819976	-0.0341143	#N/A	-0.387663	0	orf, hypothetical protein [b2654]
b3940	metL	0.0660883	-0.500768	0.283428	1.29809	-0.387107	1	aspartokinase II and homoserine dehydrogenase II [b3940]
b0497	rhsD	0.33098	0.184569	0.0732057	0.618494	-0.386844	0	rhsD protein in rhs element [b0497]
b3922	yiiS	0.246895	-0.492769	0.369832	1.8989	-0.386468	0	orf, hypothetical protein [b3922]
b3965	trmA	0.141051	-0.159595	0.150323	1.84295	-0.385505	1	tRNA [b3965]
b2714	ascG	-0.189476	0.131467	-0.160472	0.731095	-0.384647	0	ascBF operon repressor [b2714]
b2276	nuoN	0.401489	0.00819301	0.196648	1.07253	-0.38443	1	NADH dehydrogenase I chain N [b2276]
b3295	rpoA	0.0996471	0.0632243	0.0182114	2.62523	-0.381363	0	RNA polymerase, alpha subunit [b3295]
b2299	yfcD	0.26982	0.153712	0.0580543	1.28142	-0.380929	0	putative regulator [b2299]
b2232	ubiG	0.283147	-0.235676	0.259412	0	-0.380823	0	3-demethylubiquinone-9 3-methyltransferase and 2-octaprenyl-6-hydroxy phenol methylase [b2232]
b1771	ydjG	0.172331	0.102655	0.0348383	0.512543	-0.380143	0	orf, hypothetical protein [b1771]
b2469	narQ	0.0770758	0.420616	-0.17177	1.2948	-0.37999	1	sensor for nitrate reductase system, protein histidine kinase [b2469]
b3809	dapF	0.00829506	0.345527	-0.168616	1.78828	-0.379399	0	diaminopimelate epimerase [b3809]
b3989	yjaZ	0.0502522	-0.0708125	0.0605324	0.926728	-0.378799	0	heat shock protein htrC [b3989]
b1215	kdsA	0.142649	0.0856385	0.0285055	0.487929	-0.378431	0	2-dehydro-3-deoxyphosphooctulonate aldolase [b1215]
b2723	hycC	0.168334	-0.307085	0.23771	0.443475	-0.37814	0	membrane-spanning protein of hydrogenase 3 [b2723]
b1728	ydjM	-0.0804905	-0.112595	0.0160524	3.18102	-0.377298	0	orf, hypothetical protein [b1728]
b3358	yhfK	0.280869	0.0971623	0.0918533	0	-0.377296	0	orf, hypothetical protein [b3358]
b4199	yjfY	0.325485	-0.460101	0.392793	0.0561636	-0.377257	0	orf, hypothetical protein [b4199]
b1644	ydhJ	-0.111522	-0.827317	0.357898	0	-0.377189	0	putative membrane protein [b1644]
b3857	mobA	-0.0352512	0.077904	-0.0565776	0	-0.376893	0	molybdopterin ---> molybdopterin-guanine dinucleotide, protein Ar [b3857]
b0447	ybaO	0.305382	0.078517	0.113433	2.80867	-0.375406	0	putative LRP-like transcriptional regulator [b0447]
b4364	yjjP	0.265786	0.587409	-0.160812	1.74996	-0.375105	0	putative structural protein [b4364]
b4016	aceK	0.671223	0.52552	0.0728515	0.847819	-0.374561	1	isocitrate dehydrogenase kinase/phosphatase [b4016]
b2157	yeiE	0.0959257	0.666336	-0.285205	0.226366	-0.374384	0	putative transcriptional regulator LYSR-type [b2157]
b1056	yceI	-0.359535	0.520747	-0.440141	0.738579	-0.373228	0	orf, hypothetical protein [b1056]
b2824	ygdB	0.0411287	0.323379	-0.141125	0.556397	-0.372952	0	orf, hypothetical protein [b2824]
b0943	ycbV	0.0687025	-0.0742707	0.0714866	1.14167	-0.371601	1	putative fimbrial-like protein [b0943]
b1383	ydbL	-0.446295	0.182777	-0.314536	0.5704	-0.371424	0	orf, hypothetical protein [b1383]
b3347	fkpA	0.0327099	0.0376871	-0.00248858	2.97338	-0.371166	0	FKBP-type peptidyl-prolyl cis-trans isomerase [b3347]
b0149	mrcB	0.176514	0.159773	0.00837016	1.72526	-0.370365	0	peptidoglycan synthetase; penicillin-binding protein 1B [b0149]
b0629	ybeF	0.292567	-0.315798	0.304183	1.55774	-0.370356	0	putative transcriptional regulator LYSR-type [b0629]
b2917	scpA	0.0496258	0.14171	-0.0460421	0	-0.370149	0	methylmalonyl-CoA mutase [b2917]
b0009	mog	0.13293	0.139735	-0.00340283	2.36091	-0.36987	0	required for the efficient incorporation of molybdate into molybdoproteins [b0009]
b4079	fdhF	1.64634	0.276479	0.684932	0	-0.36935	0	selenopolypeptide subunit of formate dehydrogenase H [b4079]
b0088	murD	0.298517	0.324602	-0.0130421	5.62306	-0.368612	1	UDP-N-acetylmuramoylalanine-D-glutamate ligase [b0088]
b2504	yfgG	0.0386168	-0.298484	0.16855	2.04561	-0.367536	0	orf, hypothetical protein [b2504]
b1453	ansP	-0.231965	-0.194616	-0.0186743	0	-0.367509	1	L-asparagine permease [b1453]
b1791	yeaN	0.146063	0.0133007	0.066381	0.14669	-0.367312	1	putative amino acid/amine transport protein [b1791]
b3228	sspB	-0.0782896	-0.00415708	-0.0370663	2.66438	-0.366127	0	stringent starvation protein B [b3228]
b2228		0.267927	0.0535009	0.107213	#N/A	-0.364722	0	putative membrane protein [b2228]
b2164	yeiM	0.341085	0.091435	0.124825	0.139542	-0.36448	0	putative transport system permease protein [b2164]
b3409	feoB	0.148557	0.893326	-0.372385	1.00271	-0.364269	0	ferrous iron transport protein B [b3409]
b2367	emrY	0.06086	-0.177561	0.11921	1.5253	-0.363813	0	multidrug resistance protein Y [b2367]
b2028	ugd	-0.455796	0.340735	-0.398265	0	-0.362599	0	UDP-glucose 6-dehydrogenase [b2028]
b3634	coaD	0.166372	-1.08197	0.624172	2.0838	-0.361927	0	putative enzyme of lipopolysaccharide synthesis [b3634]
b3116	tdcC	0.0125438	0.614291	-0.300874	0.555788	-0.361733	0	anaerobically inducible L-threonine, L-serine permease [b3116]
b3913		0.154613	-0.0894296	0.122021	#N/A	-0.361411	0	orf, hypothetical protein [b3913]
b0150	fhuA	-0.063168	0.136359	-0.0997635	3.99402	-0.360938	0	outer membrane protein receptor for ferrichrome, colicin M, and phages T1, T5, and phi80 [b0150]
b0038	caiB	-0.0668133	-0.578381	0.255784	0	-0.360688	0	l-carnitine dehydratase [b0038]
b1915	yecF	0.270403	0.218991	0.0257057	0.69614	-0.360164	0	orf, hypothetical protein [b1915]
b3661	nlpA	-0.235289	0.294269	-0.264779	0.243524	-0.35994	0	lipoprotein-28 [b3661]
b0481	ybaK	0.237029	-0.399001	0.318015	0.229336	-0.359288	1	orf, hypothetical protein [b0481]
b1187	fadR	0.158453	0.321811	-0.0816793	0.256007	-0.359204	0	negative regulator for fad regulon, and positive activator of fabA [b1187]
b3802	hemY	0.177914	0.189361	-0.00572371	2.02854	-0.35913	0	a late step of protoheme IX synthesis [b3802]
b2390	ypeC	1.14332	0.940831	0.101243	0.0363479	-0.358228	0	orf, hypothetical protein [b2390]
b0651	rihA	-0.248935	0.357419	-0.303177	0.0463642	-0.358108	0	putative tRNA synthetase [b0651]
b3927	glpF	-1.02446	-0.796722	-0.113868	1.04516	-0.358038	0	facilitated diffusion of glycerol [b3927]
b0276	yagJ	0.383002	0.21878	0.0821113	0	-0.357185	0	orf, hypothetical protein [b0276]
b0371	yaiT	0.313229	-0.277669	0.295449	#N/A	-0.356997	0	orf, hypothetical protein [b0371]
b2822	recC	0.0300978	0.177457	-0.0736795	2.2804	-0.356599	0	DNA helicase, ATP-dependent dsDNA/ssDNA exonuclease V subunit, ssDNA endonuclease [b2822]
b0444	queC	-0.08827	-0.109699	0.0107143	0	-0.356378	0	orf, hypothetical protein [b0444]
b3821	pldA	0.21842	0.286456	-0.0340181	3.07491	-0.355533	0	outer membrane phospholipase A [b3821]
b4001	yjaH	-0.0488911	-0.0121086	-0.0183912	1.02014	-0.353553	0	orf, hypothetical protein [b4001]
b1330	ynaI	-0.0260006	-0.18684	0.0804196	0.309459	-0.353088	0	orf, hypothetical protein [b1330]
b2806	ygdE	-0.00741329	0.057152	-0.0322827	0.053272	-0.352573	0	orf, hypothetical protein [b2806]
b0888	trxB	0.109391	-0.0383549	0.0738731	2.08936	-0.351891	0	thioredoxin reductase [b0888]
b4183	yjfK	0.0403365	0.14436	-0.0520118	0	-0.35165	0	orf, hypothetical protein [b4183]
b0969	yccK	0.195884	-0.0135457	0.104715	0	-0.35042	0	putative sulfite reductase [b0969]
b0675	nagD	0.18083	-0.145648	0.163239	0.256839	-0.349942	1	N-acetylglucosamine metabolism [b0675]
b3342	rpsL	-0.0436974	0.122349	-0.0830231	1.41785	-0.348689	1	30S ribosomal subunit protein S12 [b3342]
b4278	insG	-0.13194	-0.176831	0.0224455	0	-0.347383	0	IS4 hypothetical protein [b4278]
b1340	ydaL	0.223418	0.00717211	0.108123	1.16183	-0.347359	0	orf, hypothetical protein [b1340]
b2094	gatA	0.0820524	0.462884	-0.190416	0.67935	-0.343849	0	galactitol-specific enzyme IIA of phosphotransferase system [b2094]
b1733	chbG	0.282277	0.213221	0.0345276	2.23113	-0.342569	0	orf, hypothetical protein [b1733]
b1158	pinE	0.119128	-0.481903	0.300516	0.342016	-0.342416	0	inversion of adjacent DNA; at locus of e14 element [b1158]
b1534	ydeE	-0.0465275	0.272626	-0.159577	0	-0.341723	0	putative transport protein [b1534]
b1767	ansA	0.0268602	0.135522	-0.0543311	0	-0.341207	0	cytoplasmic L-asparaginase I [b1767]
b2523	pepB	-0.0942085	-0.0221806	-0.036014	0.761605	-0.340799	0	putative peptidase [b2523]
b4388	serB	0.0798616	0.0265088	0.0266764	2.03394	-0.340626	0	3-phosphoserine phosphatase [b4388]
b3533	bcsA	0.194774	-0.13161	0.163192	0.065722	-0.339392	0	putative cellulose synthase [b3533]
b3437	gntK	0.191371	-0.0846922	0.138031	0.745816	-0.338533	0	gluconokinase 2, thermoresistant [b3437]
b0056	yabP	0.150518	0.209065	-0.0292734	#N/A	-0.338313	0	orf, hypothetical protein [b0056]
b3692	dgoA	-0.00864258	0.0908922	-0.0497674	#N/A	-0.335639	0	2-oxo-3-deoxygalactonate 6-phosphate aldolase and galactonate dehydratase [b3692]
b0674	asnB	-0.126238	-0.00938797	-0.0584252	0.598059	-0.335573	1	asparagine synthetase B [b0674]
b0135	yadC	-0.268346	0.200786	-0.234566	0.413536	-0.334978	0	putative fimbrial-like protein [b0135]
b1918	yecS	-0.213472	0.417073	-0.315273	0.736124	-0.334641	0	putative transport system permease protein [b1918]
b1494	pqqL	-0.166448	-0.0936023	-0.0364227	1.41993	-0.334501	0	putative peptidase [b1494]
b1159	mcrA	0.233408	-0.533221	0.383315	0.859787	-0.334427	0	restriction of DNA at 5-methylcytosine residues; at locus of e14 element [b1159]
b1860	ruvB	0.167381	0.0823779	0.0425017	0.590663	-0.333556	0	Holliday junction helicase subunit A; branch migration; repair [b1860]
b3339	tufA	0.0405411	0.0470734	-0.00326614	#N/A	-0.333045	1	protein chain elongation factor EF-Tu [b3339]
b2119	yehL	-0.147253	0.267029	-0.207141	0	-0.332622	0	orf, hypothetical protein [b2119]
b0092	ddlB	0.292391	0.301178	-0.0043935	2.12005	-0.331956	1	D-alanine-D-alanine ligase B, affects cell division [b0092]
b3124	garK	0.492803	1.04931	-0.278256	0.240111	-0.331892	0	orf, hypothetical protein [b3124]
b1993	cobU	0.112877	-0.0552134	0.084045	0	-0.331782	0	cobinamide kinase/cobinamide phosphate guanylyltransferase [b1993]
b2405	xapR	0.472273	-0.0264962	0.249385	0.506186	-0.33112	0	regulator for xapA [b2405]
b2490	hyfJ	0.334987	0.0746315	0.130178	1.56768	-0.329691	0	putative protein processing element [b2490]
b2410	yfeH	0.267993	0.267194	0.000399804	0	-0.329086	0	putative cytochrome oxidase [b2410]
b0365	tauA	0.759039	0.186394	0.286323	0	-0.328872	0	taurine transport system periplasmic protein [b0365]
b3348	slyX	-0.120768	-0.138001	0.00861637	0.851004	-0.328585	0	host factor for lysis of phiX174 infection [b3348]
b3641	slmA	0.0875532	-0.0791845	0.0833689	1.77815	-0.328407	0	putative transcriptional regulator [b3641]
b0013	yaaI	0.042297	-0.333507	0.187902	0	-0.327249	0	orf, hypothetical protein [b0013]
b0908	aroA	-0.0707651	-0.387766	0.1585	0.048528	-0.327227	1	5-enolpyruvylshikimate-3-phosphate synthetase [b0908]
b3359	argD	0.323495	-0.506263	0.414879	0.925904	-0.326905	1	acetylornithine delta-aminotransferase [b3359]
b3200	lptA	-0.0359161	0.0245681	-0.0302421	1.10051	-0.326564	0	orf, hypothetical protein [b3200]
b0640	holA	0.0942913	0.00990319	0.0421941	1.00666	-0.326302	0	DNA polymerase III, delta subunit [b0640]
b4188	yjfN	0.485438	0.262107	0.111665	0.685383	-0.326224	0	orf, hypothetical protein [b4188]
b1035	ycdY	0.0191885	-0.00872851	0.0139585	0.145163	-0.326007	0	putative oxidoreductase component [b1035]
b0993	torS	0.168127	0.216555	-0.0242141	2.50499	-0.32553	0	sensor protein torS [b0993]
b0390	aroM	0.420383	-0.163816	0.292099	2.76256	-0.324526	1	protein of aro operon, regulated by aroR [b0390]
b2849	yqeK	0.20863	-0.268219	0.238425	0.40539	-0.324477	0	orf, hypothetical protein [b2849]
b2745	truD	0.0526995	-0.050755	0.0517272	1.09615	-0.324289	0	putative hydrogenase subunit [b2745]
b2249	yfaY	0.357915	0.427953	-0.0350187	0.530101	-0.323929	0	orf, hypothetical protein [b2249]
b2237	inaA	0.227705	0.277098	-0.0246963	0	-0.322713	0	pH-inducible protein involved in stress response [b2237]
b3763		0.161701	-0.0703037	0.116002	#N/A	-0.321903	0	regulator of pssA [b3763]
b1787	yeaK	0.00918788	0.135731	-0.0632714	0	-0.321393	0	orf, hypothetical protein [b1787]
b0252	yafZ	-0.130764	0.1241	-0.127432	0.104048	-0.321251	0	orf, hypothetical protein [b0252]
b3294	rplQ	0.0810156	0.0489733	0.0160211	3.30843	-0.321085	0	50S ribosomal subunit protein L17 [b3294]
b3467	yhhM	0.382317	-0.0633173	0.222817	0.792937	-0.320279	1	putative receptor [b3467]
b0924	mukB	0.129482	0.159033	-0.0147754	1.35336	-0.319653	0	kinesin-like cell division protein involved in chromosome partitioning [b0924]
b1137	ymfD	-0.547119	0.15323	-0.350175	1.56569	-0.31955	0	orf, hypothetical protein [b1137]
b2484	hyfD	-0.157158	0.0768193	-0.116989	0.536105	-0.319083	0	hydrogenase 4 membrane subunit [b2484]
b2064	asmA	-0.000725937	0.0795448	-0.0401354	0	-0.318485	0	suppressor of ompF assembly mutants [b2064]
b3351	kefG	0.336148	0.263592	0.0362779	3.36211	-0.314317	1	putative NAD [b3351]
b3906	rhaR	-0.482395	-0.282005	-0.100195	0.232784	-0.314028	1	positive regulator for rhaRS operon [b3906]
b2338	yfcU	-0.0355296	-0.0978256	0.031148	#N/A	-0.313458	0	putative outer membrane protein [b2338]
b4166	yjeS	-0.154499	0.0752304	-0.114865	1.27228	-0.312343	0	orf, hypothetical protein [b4166]
b0565	ompT	-0.542334	0.496049	-0.519191	1.32916	-0.312251	0	outer membrane protein 3b [b0565]
b3982	nusG	-0.0639942	-0.163024	0.0495147	3.46799	-0.311901	0	component in transcription antitermination [b3982]
b0532	sfmD	-0.67266	-0.488981	-0.0918394	0.816577	-0.311844	1	putative outer membrane protein, export function [b0532]
b0769	ybhH	-0.0396723	0.040292	-0.0399822	0.224099	-0.31051	0	orf, hypothetical protein [b0769]
b0072	leuC	-0.155209	-0.195704	0.0202477	0.254894	-0.310199	0	3-isopropylmalate isomerase [b0072]
b4389	radA	-0.00671405	0.26254	-0.134627	0.781045	-0.310143	0	probable ATP-dependent protease [b4389]
b1719	thrS	0.101372	0.343485	-0.121056	0.656483	-0.309561	1	threonine tRNA synthetase [b1719]
b1170		0.218592	0.0706871	0.0739525	#N/A	-0.308743	0	putative part of putative ATP-binding component of a transport system [b1170]
b2989	yghU	0.154503	0.107913	0.0232946	1.23517	-0.308372	0	orf, hypothetical protein [b2989]
b2554	yfhA	-0.0329844	-0.122162	0.0445888	0	-0.308343	0	putative 2-component transcriptional regulator [b2554]
b2019	hisG	0.686272	-0.747406	0.716839	0.00955082	-0.307022	0	ATP phosphoribosyltransferase [b2019]
b3038	ygiC	-0.0890581	0.0710332	-0.0800457	0.470632	-0.306161	0	putative synthetase/amidase [b3038]
b0412	yajI	0.668848	0.565027	0.0519107	0.586931	-0.305119	0	orf, hypothetical protein [b0412]
b3994	thiC	0.234105	-0.373915	0.30401	0.255453	-0.30502	0	thiamin biosynthesis, pyrimidine moiety [b3994]
b1980		-0.0814373	0.361827	-0.221632	#N/A	-0.30501	0	orf, hypothetical protein [b1980]
b2268	rbn	0.033234	0.115347	-0.0410564	1.43009	-0.304122	0	orf, hypothetical protein [b2268]
b3849	trkH	0.273345	0.204664	0.0343405	2.50391	-0.3033	0	potassium uptake, requires TrkE [b3849]
b2161	nupX	0.045353	-0.00999665	0.0276748	0.162696	-0.302985	0	putative transport system permease protein [b2161]
b3995	rsd	0.319936	0.148654	0.0856407	0.296308	-0.302804	1	putative transcriptional regulator [b3995]
b0257		0.0818642	0.0326869	0.0245886	#N/A	-0.301909	0	putative transposase [b0257]
b1866	aspS	0.115469	0.436002	-0.160266	0.466939	-0.301513	0	aspartate tRNA synthetase [b1866]
b1565	ydfV	0.0543233	0.244238	-0.0949574	0.794883	-0.300482	0	orf, hypothetical protein [b1565]
b1793	yoaF	0.253527	-0.00173355	0.12763	0.274519	-0.299816	0	orf, hypothetical protein [b1793]
b1903		0.272177	0.121474	0.0753515	#N/A	-0.29923	0	orf, hypothetical protein [b1903]
b1279	yciS	0.310346	0.246108	0.0321189	0.531175	-0.298839	0	orf, hypothetical protein [b1279]
b1987	cbl	0.342454	1.32926	-0.493405	0.736003	-0.296918	0	transcriptional regulator cys regulon; accessory regulatory circuit affecting cysM [b1987]
b2580	ung	0.152456	0.228888	-0.0382158	0.645611	-0.296667	1	uracil-DNA-glycosylase [b2580]
b3543	dppB	0.391443	0.635406	-0.121981	0.691303	-0.296479	1	dipeptide transport system permease protein 1 [b3543]
b4283		-0.0203682	-0.242326	0.110979	#N/A	-0.295876	0	IS911 hypothetical protein [b4283]
b3443	yrhA	0.319993	-0.0539924	0.186993	0	-0.2955	0	orf, hypothetical protein [b3443]
b1727	yniC	-0.0744215	0.00897194	-0.0416967	0	-0.29488	0	putative phosphatase [b1727]
b1829	htpX	-0.04543	0.171601	-0.108515	0	-0.293531	1	heat shock protein, integral membrane protein [b1829]
b0414	ribD	-0.0122829	-0.362896	0.175307	1.61477	-0.293529	0	bifunctional pyrimidine deaminase/reductase in pathway of riboflavin synthesis [b0414]
b0760	modF	-0.155373	-0.137147	-0.00911298	0	-0.293284	0	ATP-binding component of molybdate transport system [b0760]
b3544	dppA	0.25605	0.732567	-0.238259	0.691386	-0.29288	1	dipeptide transport protein [b3544]
b3229	sspA	0.218752	0.108081	0.0553357	1.94237	-0.292502	0	regulator of transcription; stringent starvation protein A [b3229]
b0123	cueO	-0.137191	0.877764	-0.507477	2.16762	-0.292166	0	orf, hypothetical protein [b0123]
b2818	argA	0.520595	-0.515638	0.518116	0.361024	-0.29209	0	N-acetylglutamate synthase; amino acid acetyltransferase [b2818]
b0361	insD	0.144434	-0.577234	0.360834	#N/A	-0.291714	0	IS2 hypothetical protein [b0361]
b0376	ampH	0.0456808	0.204186	-0.0792528	0.224855	-0.290788	1	putative enzyme [b0376]
b0827	moeA	0.248945	0.235891	0.00652694	1.15851	-0.290619	0	molybdopterin biosynthesis [b0827]
b1768	pncA	-0.251348	0.154535	-0.202942	0	-0.288682	0	orf, hypothetical protein [b1768]
b0649	djlC	0.169413	-0.0473176	0.108365	1.17457	-0.2883	0	orf, hypothetical protein [b0649]
b1106	thiK	0.265404	-0.0896063	0.177505	0.42104	-0.286859	0	putative beta-glucosidase [b1106]
b1287	yciW	0.550416	0.204534	0.172941	0.298177	-0.28669	0	putative oxidoreductase [b1287]
b0250	ykfB	-0.502116	0.401167	-0.451641	0.216513	-0.28647	0	orf, hypothetical protein [b0250]
b0309		0.236668	0.854782	-0.309057	#N/A	-0.286391	0	orf, hypothetical protein [b0309]
b4391	yjjK	-0.160584	0.266593	-0.213588	1.60564	-0.286105	0	putative ATP-binding component of a transport system [b4391]
b3281	aroE	0.181681	-0.076807	0.129244	2.57884	-0.283829	0	dehydroshikimate reductase [b3281]
b0857	potI	0.221582	-0.357615	0.289599	1.04534	-0.28197	1	putrescine transport protein; permease [b0857]
b4390	nadR	-0.0718683	0.233665	-0.152766	0	-0.280788	0	probable nadAB transcriptional regulator [b4390]
b2649		0.0478414	0.2108	-0.0814792	#N/A	-0.280681	0	orf, hypothetical protein [b2649]
b0471	ybaB	0.136911	0.132678	0.0021168	2.0455	-0.280005	0	orf, hypothetical protein [b0471]
b0347	mhpA	0.0966565	-0.0176187	0.0571376	0	-0.279916	0	3- [b0347]
b1385	feaB	0.132413	0.195131	-0.0313587	0.450891	-0.279274	0	phenylacetaldehyde dehydrogenase [b1385]
b0490	ybbL	-0.124145	0.496545	-0.310345	1.33409	-0.279133	0	putative ATP-binding component of a transport system [b0490]
b0940	ycbS	0.00770598	-0.00530624	0.00650611	0.074377	-0.278953	1	putative outer membrane protein [b0940]
b1561	rem	0.126633	0.0770938	0.0247696	1.22334	-0.277968	0	orf, hypothetical protein [b1561]
b2791	truC	0.0201073	-0.161611	0.0908592	0.152706	-0.277782	0	orf, hypothetical protein [b2791]
b3122		-0.319545	0.42575	-0.372647	#N/A	-0.277206	0	orf, hypothetical protein [b3122]
b2782	chpA	0.131394	0.274235	-0.0714203	0.559069	-0.276496	0	probable growth inhibitor, PemK-like, autoregulated [b2782]
b1343	dbpA	0.467567	0.316078	0.0757442	0.93201	-0.276323	0	ATP-dependent RNA helicase [b1343]
b2100	yegV	0.170269	0.252802	-0.0412666	0.213468	-0.276024	0	putative kinase [b2100]
b1232	purU	-0.0814211	0.209332	-0.145376	0	-0.275759	0	formyltetrahydrofolate deformylase; for purT-dependent FGAR synthesis [b1232]
b2300	yfcE	-0.05103	0.11364	-0.0823348	1.02759	-0.27516	0	orf, hypothetical protein [b2300]
b2645	yfjZ	0.446358	-0.0836933	0.265026	1.68734	-0.275149	0	orf, hypothetical protein [b2645]
b0104	guaC	-0.0222849	-0.129252	0.0534837	2.29644	-0.27514	0	GMP reductase [b0104]
b0709	ybgH	0.546695	-0.267372	0.407033	0	-0.274413	0	putative transport protein [b0709]
b2196	ccmF	0.00861683	0.0943065	-0.0428448	0	-0.274271	1	cytochrome c-type biogenesis protein [b2196]
b1608	rstA	-0.0551672	-0.622019	0.283426	0	-0.273706	0	response transcriptional regulatory protein [b1608]
b0681	ybfM	-0.0790285	-0.10725	0.0141109	0	-0.273025	0	orf, hypothetical protein [b0681]
b2049	cpsB	-0.283769	0.117136	-0.200452	0.337938	-0.27295	0	mannose-1-phosphate guanyltransferase [b2049]
b2475	ypfJ	0.217818	0.288946	-0.0355643	1.52189	-0.272748	0	orf, hypothetical protein [b2475]
b0266	yagB	0.209614	-0.254173	0.231893	0	-0.272495	0	orf, hypothetical protein [b0266]
b0858	ybjO	0.159738	-0.285443	0.22259	0	-0.27206	0	orf, hypothetical protein [b0858]
b3356	yhfA	-0.00243454	-0.0550475	0.0263065	0.220652	-0.271747	1	orf, hypothetical protein [b3356]
b3572	avtA	0.302589	-0.026691	0.16464	2.91161	-0.270906	0	alanine-alpha-ketoisovalerate [b3572]
b3587	yiaW	-0.297336	-0.00388456	-0.146725	0	-0.270257	0	orf, hypothetical protein [b3587]
b3087	ygjR	0.124302	0.84223	-0.358964	1.38171	-0.268011	1	orf, hypothetical protein [b3087]
b3627	rfaI	0.0460735	0.408027	-0.180977	2.57807	-0.267916	0	UDP-D-galactose: [b3627]
b1447	ydcZ	0.0646505	0.455112	-0.195231	0.302783	-0.266772	1	orf, hypothetical protein [b1447]
b2611	ypjD	0.204294	0.109898	0.0471983	1.40929	-0.266453	0	orf, hypothetical protein [b2611]
b3546	eptB	-0.0869936	0.306616	-0.196805	0.387056	-0.265932	0	orf, hypothetical protein [b3546]
b1766	sppA	0.0722139	-0.377218	0.224716	0	-0.265905	1	protease IV, a signal peptide peptidase [b1766]
b3413	gntX	0.235596	0.18892	0.0233381	2.23986	-0.264961	0	orf, hypothetical protein [b3413]
b1118	lolE	0.121771	0.190509	-0.0343689	0.774785	-0.263001	1	putative kinase [b1118]
b2486	hyfF	0.51761	0.367106	0.0752523	0.811988	-0.262623	0	hydrogenase 4 membrane subunit [b2486]
b2385	ypdF	-0.302429	-0.126512	-0.0879586	0.322556	-0.262183	0	putative peptidase [b2385]
b0686	ybfF	0.198883	-0.485044	0.341964	0.357954	-0.261622	1	orf, hypothetical protein [b0686]
b3862	yihG	-0.233104	0.352565	-0.292834	2.24101	-0.261309	0	putative endonuclease [b3862]
b1871	cmoB	-0.0957705	0.0112534	-0.0535119	0.13656	-0.260201	0	putative enzyme [b1871]
b0483	ybaQ	0.325117	-0.0753703	0.200244	2.91323	-0.259773	0	orf, hypothetical protein [b0483]
b0140	ecpD	0.919834	0.501221	0.209307	0.150097	-0.259679	0	probable pilin chaperone similar to PapD [b0140]
b2277	nuoM	0.146019	0.146343	-0.000162033	1.53182	-0.257683	1	NADH dehydrogenase I chain M [b2277]
b3610	grxC	0.328788	0.191355	0.0687166	2.34219	-0.257667	1	glutaredoxin 3 [b3610]
b2994	hybC	-0.319162	0.369802	-0.344482	2.10683	-0.257554	0	probable large subunit, hydrogenase-2 [b2994]
b2393	nupC	-0.127145	-0.0792129	-0.0239662	0.604545	-0.256737	0	permease of transport system for 3 nucleosides [b2393]
b2278	nuoL	0.115427	0.234282	-0.0594276	0.389943	-0.256611	1	NADH dehydrogenase I chain L [b2278]
b1382	ynbE	-0.378803	0.256038	-0.317421	0.423219	-0.256352	0	orf, hypothetical protein [b1382]
b0403	malZ	0.120166	0.441958	-0.160896	0	-0.256036	0	maltodextrin glucosidase [b0403]
b0830	gsiB	-0.160558	0.223292	-0.191925	1.16486	-0.255567	1	putative transport protein [b0830]
b1850	eda	0.215318	0.157483	0.0289179	1.91186	-0.255347	0	2-keto-3-deoxygluconate 6-phosphate aldolase and 2-keto-4-hydroxyglutarate aldolase [b1850]
b2754	ygbF	0.0838066	-0.00490284	0.0443547	1.54885	-0.253661	0	orf, hypothetical protein [b2754]
b1303	pspF	-0.0794176	0.136361	-0.107889	0	-0.253434	0	psp operon transcriptional activator [b1303]
b0226	dinJ	0.246132	0.143007	0.0515625	0.346382	-0.25217	0	damage-inducible protein J [b0226]
b0230	lafU	0.338629	-0.385582	0.362105	0.157441	-0.251247	0	putative motility protein [b0230]
b2835	lplT	0.114633	0.233955	-0.0596613	0	-0.250206	0	putative resistance proteins [b2835]
b4068	yjcH	0.458333	1.25118	-0.396423	1.48717	-0.250028	0	orf, hypothetical protein [b4068]
b3684	yidP	0.0810255	-0.144461	0.112743	0	-0.249653	0	putative transcriptional regulator [b3684]
b0817	mntR	0.162697	-0.107217	0.134957	1.46823	-0.249183	0	putative toxin [b0817]
b4322	uxuA	-0.246409	0.0109818	-0.128695	0.515647	-0.247914	0	mannonate hydrolase [b4322]
b3376	yhfS	0.184952	-0.169967	0.177459	0.0488715	-0.247839	0	orf, hypothetical protein [b3376]
b4021	pepE	0.0796572	0.57721	-0.248776	1.0071	-0.247836	0	peptidase E, a dipeptidase where amino-terminal residue is aspartate [b4021]
b3692	dgoA	0.087096	0.347841	-0.130372	#N/A	-0.247588	0	2-oxo-3-deoxygalactonate 6-phosphate aldolase and galactonate dehydratase [b3692]
b1533	eamA	0.144727	0.209516	-0.0323944	0	-0.245445	0	orf, hypothetical protein [b1533]
b4162	orn	0.295389	-0.0630894	0.179239	1.58144	-0.24431	0	orf, hypothetical protein [b4162]
b2067	yegE	-0.0807405	0.464723	-0.272732	1.2155	-0.243489	1	putative sensor-type protein [b2067]
b2139	mdtQ	-0.0346804	-0.527525	0.246423	0.322001	-0.241878	0	orf, hypothetical protein [b2139]
b1096	pabC	0.121068	-0.230921	0.175994	0.237335	-0.241771	0	4-amino-4-deoxychorismate lyase [b1096]
b0408	secD	-0.544751	0.271271	-0.408011	2.32478	-0.24052	0	protein secretion; membrane protein, part of the channel [b0408]
b3936	rpmE	-0.043405	0.206764	-0.125084	2.40599	-0.240082	0	50S ribosomal subunit protein L31 [b3936]
b4093	phnO	0.301215	-0.103125	0.20217	0	-0.239183	0	putative regulator, phn operon [b4093]
b2993	hybD	0.193776	0.227657	-0.0169403	2.50826	-0.238949	0	probable processing element for hydrogenase-2 [b2993]
b4087	alsA	0.121784	0.477701	-0.177958	0	-0.23797	0	putative ATP-binding component of a transport system [b4087]
b4006	purH	0.0736969	0.374866	-0.150585	1.05811	-0.237718	0	phosphoribosylaminoimidazolecarboxamideformyltransferase = AICAR formyltransferase; IMP cyclohydrolase [b4006]
b0006	yaaA	-0.020451	0.212252	-0.116352	2.82945	-0.237479	0	orf, hypothetical protein [b0006]
b2593	yfiH	0.110659	0.111128	-0.000234103	1.63638	-0.236921	0	orf, hypothetical protein [b2593]
b3662	nepI	0.151418	0.0544102	0.0485037	1.76699	-0.236241	0	putative transport protein [b3662]
b2526	hscA	0.0216213	-0.418875	0.220248	2.65498	-0.236061	0	heat shock protein, chaperone, member of Hsp70 protein family [b2526]
b0730	mngR	-0.0317463	0.119421	-0.0755834	0	-0.23476	0	transcriptional regulator of succinylCoA synthetase operon [b0730]
b0652	gltL	0.265212	0.592947	-0.163867	0.856362	-0.234322	0	ATP-binding protein of glutamate/aspartate transport system [b0652]
b2901	bglA	-0.140529	0.0523722	-0.0964507	0.700463	-0.233878	0	6-phospho-beta-glucosidase A; cryptic [b2901]
b2117		0.0701364	-0.316876	0.193506	#N/A	-0.232388	0	molybdate metabolism regulator, third fragment [b2117]
b3138	agaB	-0.00170884	-0.200261	0.099276	0.114509	-0.232386	0	PTS system, cytoplasmic, N-acetylgalactosamine-specific IIB component 1 [b3138]
b2553	glnB	0.106644	0.0104673	0.0480886	1.52997	-0.231759	0	regulatory protein P-II for glutamine synthetase [b2553]
b4182	yjfJ	-0.14359	0.102981	-0.123286	0	-0.231629	1	putative alpha helical protein [b4182]
b0087	mraY	0.310239	0.138426	0.0859066	4.22914	-0.230221	1	phospho-N-acetylmuramoyl-pentapeptide transferase? [b0087]
b1927	amyA	-0.277991	0.173141	-0.225566	0.6098	-0.229178	0	cytoplasmic alpha-amylase [b1927]
b4125	dcuS	0.0700407	0.0481813	0.0109297	1.99666	-0.229046	0	putative 2-component sensor protein [b4125]
b3891	fdhE	0.370091	-0.161961	0.266026	2.74118	-0.229017	1	affects formate dehydrogenase-N [b3891]
b3112		0.138442	0.00335979	0.0675409	#N/A	-0.227869	0	putative L-serine dehydratase [b3112]
b4376	osmY	0.142742	0.369879	-0.113569	0.378629	-0.22723	0	hyperosmotically inducible periplasmic protein [b4376]
b1272	sohB	-0.0450537	0.2913	-0.168177	0.326378	-0.227011	0	putative protease [b1272]
b0885	aat	-0.0629534	-0.297745	0.117396	0	-0.226995	0	leucyl, phenylalanyl-tRNA-protein transferase [b0885]
b0159	mtn	0.104209	0.309197	-0.102494	3.5467	-0.225895	0	orf, hypothetical protein [b0159]
b0213	yafS	0.0228456	0.403187	-0.190171	2.33457	-0.22365	0	orf, hypothetical protein [b0213]
b2134	pbpG	-0.0281672	-0.409928	0.190881	0	-0.222567	0	penicillin-binding protein 7 [b2134]
b2612		0.131391	0.0448341	0.0432783	#N/A	-0.22233	0	orf, hypothetical protein [b2612]
b2358	yfdO	0.10245	-0.337241	0.219845	0.444585	-0.221363	0	orf, hypothetical protein [b2358]
b2217	rcsB	0.281215	0.143781	0.0687171	0.19391	-0.220213	0	positive response regulator for colanic capsule biosynthesis, [b2217]
b1422	ydcI	0.0669817	0.817882	-0.37545	0.0466274	-0.219751	0	putative transcriptional regulator LYSR-type [b1422]
b4343		-0.0305643	-0.274522	0.121979	#N/A	-0.219658	0	orf, hypothetical protein [b4343]
b2194	ccmH	0.0561754	0.122049	-0.0329366	0	-0.218201	1	possible subunit of heme lyase [b2194]
b3036		0.170972	0.0928559	0.0390583	#N/A	-0.217902	0	orf, hypothetical protein [b3036]
b1760	ynjH	-0.889823	0.441524	-0.665674	0.661869	-0.217423	1	orf, hypothetical protein [b1760]
b3651	trmH	-0.123998	-0.287612	0.0818069	3.36123	-0.217229	0	putative RNA methylase [b3651]
b2602	yfiL	0.668269	-0.25853	0.463399	0.228103	-0.21662	0	orf, hypothetical protein [b2602]
b0043	fixC	-0.573628	0.0935621	-0.333595	0	-0.216474	0	flavoprotein; electron transport [b0043]
b0682	ybfN	0.282788	0.409765	-0.063488	0	-0.215792	0	orf, hypothetical protein [b0682]
b2501	ppk	0.081694	0.342971	-0.130639	0.200697	-0.215577	1	polyphosphate kinase [b2501]
b1491	yddW	-0.0489603	-0.0377097	-0.0056253	0.405321	-0.215194	0	orf, hypothetical protein [b1491]
b0489	qmcA	0.234334	0.701861	-0.233764	0.181919	-0.215162	1	putative protease [b0489]
b0641	rlpB	-0.325454	0.163177	-0.244315	2.16949	-0.214862	0	a minor lipoprotein [b0641]
b3474	yhhT	0.250932	0.136649	0.0571414	0	-0.213935	0	orf, hypothetical protein [b3474]
b2126	yehU	-0.715379	0.17574	-0.445559	0	-0.212759	1	putative 2-component sensor protein [b2126]
b1098	tmk	0.227869	-0.177606	0.202738	0.438694	-0.212587	0	thymidylate kinase [b1098]
b3659	setC	0.158193	-0.525641	0.341917	0.164521	-0.212384	0	two-module transport protein [b3659]
b2380	ypdA	-0.17454	0.14717	-0.160855	0.665533	-0.211634	1	putative sensor protein [b2380]
b1460	ydcC	0.0898189	-0.162591	0.126205	#N/A	-0.209415	0	putative receptor [b1460]
b0720	gltA	0.275144	0.906449	-0.315653	1.32456	-0.208447	0	citrate synthase [b0720]
b1367		0.163044	-0.465402	0.314223	#N/A	-0.205462	0	orf, hypothetical protein [b1367]
b1097	yceG	0.264276	-0.224404	0.24434	0.352632	-0.2052	0	putative thymidylate kinase [b1097]
b2133	dld	0.245954	0.403724	-0.0788849	0.268162	-0.205174	0	D-lactate dehydrogenase, FAD protein, NADH independent [b2133]
b2957	ansB	0.0809116	1.63417	-0.77663	0.983214	-0.205028	0	periplasmic L-asparaginase II [b2957]
b0992	yccM	-0.348235	0.690762	-0.519499	1.39028	-0.204963	0	orf, hypothetical protein [b0992]
b0941	ycbT	0.140891	-0.113324	0.127108	0.185402	-0.204649	1	homolog of Salmonella FimH protein [b0941]
b2686	emrB	-0.117072	-0.231649	0.0572886	0.7704	-0.204609	0	multidrug resistance; probably membrane translocase [b2686]
b2915	yqfE	0.288855	0.016479	0.136188	0.116958	-0.203333	0	orf, hypothetical protein [b2915]
b1243	oppA	0.0481461	0.721454	-0.336654	1.68566	-0.203211	0	oligopeptide transport; periplasmic binding protein [b1243]
b1776	ydjL	-0.709522	0.431864	-0.570693	3.07267	-0.201863	0	putative oxidoreductase [b1776]
b0761	modE	-0.424634	0.234278	-0.329456	0.00594882	-0.200507	0	molybdate uptake regulatory protein [b0761]
b3046	yqiG	0.201268	0.304564	-0.0516481	0	-0.200413	0	putative membrane protein [b3046]
b2456	eutN	-0.342065	0.326163	-0.334114	1.29577	-0.198454	0	detox protein [b2456]
b0520	ylbF	0.381108	-0.0823444	0.231726	0	-0.197724	0	putative carboxylase [b0520]
b0554	essD	0.0269109	0.0874095	-0.0302493	1.31921	-0.195383	0	orf, hypothetical protein [b0554]
b4400	creD	0.335653	-0.209717	0.272685	0	-0.194983	0	tolerance to colicin E2 [b4400]
b2852	ygeH	0.192187	-0.209123	0.200655	1.06712	-0.194026	0	putative invasion protein [b2852]
b0505	allA	0.458436	0.456305	0.00106562	0.375629	-0.193616	0	orf, hypothetical protein [b0505]
b3874	yihN	0.343843	0.59793	-0.127043	0	-0.192418	1	putative resistance protein [b3874]
b2516	yfgA	-0.103186	0.280033	-0.19161	1.31241	-0.191661	0	putative membrane protein [b2516]
b3464	ftsY	-0.056641	0.197273	-0.126957	2.06398	-0.191627	0	cell division membrane protein [b3464]
b3117	tdcB	-1.06232	1.84062	-1.45147	0	-0.191137	0	threonine dehydratase, catabolic [b3117]
b1456	rhsE	0.0215142	-0.463253	0.242383	0.341878	-0.1908	0	rhsE protein in rhs element [b1456]
b2863	ygeQ	0.0492037	-0.186223	0.117713	1.05344	-0.190639	0	orf, hypothetical protein [b2863]
b0057		0.23263	0.247428	-0.00739932	#N/A	-0.189946	0	orf, hypothetical protein [b0057]
b0977	hyaF	0.221157	0.181334	0.0199117	0.580065	-0.188787	0	nickel incorporation into hydrogenase-1 proteins [b0977]
b3212	gltB	0.341473	-1.34333	0.8424	0.49317	-0.186441	0	glutamate synthase, large subunit [b3212]
b1369		0.289935	-0.252148	0.271041	#N/A	-0.186406	0	orf, hypothetical protein [b1369]
b4119	melA	0.146179	1.61875	-0.736283	0.749334	-0.184945	0	alpha-galactosidase [b4119]
b1154	ycfK	0.118807	-0.621989	0.370398	0.0800179	-0.183969	0	orf, hypothetical protein [b1154]
b2823	ppdC	0.193012	0.2658	-0.0363937	0.117921	-0.183035	0	prepilin peptidase dependent protein C [b2823]
b4276		0.0393204	-0.0689955	0.0541579	#N/A	-0.183021	0	orf, hypothetical protein [b4276]
b2121	yehP	-0.0309745	0.0796429	-0.0553087	0.1366	-0.182998	0	orf, hypothetical protein [b2121]
b3668	uhpB	0.0399824	-0.437111	0.238547	1.15397	-0.18203	0	sensor histidine protein kinase phosphorylates UhpA [b3668]
b4264	idnR	0.0400677	-0.401701	0.220885	0	-0.181897	0	L-idonate transcriptional regulator [b4264]
b3079	ygjJ	-0.383509	-0.119705	-0.131902	0	-0.18171	0	orf, hypothetical protein [b3079]
b3893	fdoH	0.686408	-0.0979326	0.39217	2.45016	-0.181549	1	formate dehydrogenase-O, iron-sulfur subunit [b3893]
b0375	yaiV	-0.529621	0.726948	-0.628284	0.303997	-0.180748	0	orf, hypothetical protein [b0375]
b1864	yebC	-0.28694	0.410018	-0.348479	0.958935	-0.180539	0	orf, hypothetical protein [b1864]
b1246	oppD	0.0128984	0.302736	-0.144919	1.26804	-0.180517	0	homolog of Salmonella ATP-binding protein of oligopeptide ABC transport system [b1246]
b3807	cyaY	0.128662	-0.149169	0.138916	1.38493	-0.179772	0	orf, hypothetical protein [b3807]
b0771	ybhJ	0.306681	-0.0423565	0.174519	0	-0.177529	0	putative enzyme [b0771]
b3966	btuB	-0.123475	0.311166	-0.217321	1.12663	-0.175176	0	outer membrane receptor for transport of vitamin B12, E colicins, and bacteriophage BF23 [b3966]
b0172	frr	0.245994	-0.0601995	0.153097	2.38185	-0.175009	0	ribosome releasing factor [b0172]
b0939	ycbR	-0.101926	0.148409	-0.125168	0	-0.174737	1	putative chaperone [b0939]
b4086	alsC	0.376946	0.159351	0.108797	0.6369	-0.173678	0	putative transport system permease protein [b4086]
b2216	rcsD	-0.0824133	0.424495	-0.253454	0.559657	-0.173315	0	putative 2-component sensor protein [b2216]
b1621	malX	0.32148	0.238004	0.0417379	0	-0.172468	0	PTS system, maltose and glucose-specific II ABC [b1621]
b1290	sapF	0.0130375	-0.235246	0.124142	0	-0.172064	0	putative ATP-binding protein of peptide transport system [b1290]
b1579	intQ	0.644785	0.00896609	0.317909	2.43784	-0.171581	0	putative transposase [b1579]
b0391	yaiE	0.245739	0.13172	0.0570093	0.775034	-0.171555	0	orf, hypothetical protein [b0391]
b3531	bcsZ	0.221684	-0.089417	0.15555	1.36401	-0.170712	0	putative endoglucanase [b3531]
b1061	dinI	-0.337914	-0.104644	-0.116635	2.76102	-0.169862	0	damage-inducible protein I [b1061]
b0413	nrdR	0.419429	-0.414498	0.416963	2.23857	-0.169519	0	orf, hypothetical protein [b0413]
b0959	sxy	0.235643	0.242741	-0.00354871	0.0119633	-0.168143	0	orf, hypothetical protein [b0959]
b2480	bcp	-0.392307	-0.203707	-0.0943004	1.29792	-0.166772	0	bacterioferritin comigratory protein [b2480]
b0071	leuD	-0.313973	-0.382986	0.0345064	0.0135732	-0.166226	0	isopropylmalate isomerase subunit [b0071]
b0654	gltJ	0.23485	0.524566	-0.144858	0.861991	-0.165525	0	glutamate/aspartate transport system permease [b0654]
b1022	pgaC	0.252958	0.374629	-0.0608355	0.272709	-0.164784	1	orf, hypothetical protein [b1022]
b3178	hflB	0.144002	-0.134916	0.139459	2.14262	-0.16414	0	degrades sigma32, integral membrane peptidase, cell division protein [b3178]
b1209	lolB	-0.300945	0.387307	-0.344126	0.83192	-0.163791	0	an enzyme in main pathway of synthesis of 5-aminolevulinate, possibly glutamyl-tRNA dehydrogenase [b1209]
b0148	hrpB	0.318669	0.169708	0.0744806	3.88328	-0.162945	0	helicase, ATP-dependent [b0148]
b1991	cobT	0.077108	0.0290275	0.0240403	0	-0.162823	0	nicotinate-nucleotide dimethylbenzimidazole-P phophoribosyl transferase [b1991]
b0048	folA	-0.0872627	0.0858803	-0.0865715	1.46288	-0.161704	0	dihydrofolate reductase type I; trimethoprim resistance [b0048]
b0246	yafW	-0.461347	0.0819738	-0.27166	0.0199975	-0.161193	0	orf, hypothetical protein [b0246]
b1228	ychS	0.19763	1.28013	-0.541248	1.20333	-0.160227	0	orf, hypothetical protein [b1228]
b0326	yahL	0.0745272	-0.376142	0.225334	0.21103	-0.159085	0	orf, hypothetical protein [b0326]
b4110	yjcZ	-0.46918	1.10231	-0.785746	0.326268	-0.159008	0	orf, hypothetical protein [b4110]
b3775	ppiC	0.177822	-0.00139569	0.0896091	2.00062	-0.157005	0	peptidyl-prolyl cis-trans isomerase C [b3775]
b2236	yfaE	-0.02297	-0.214656	0.0958432	1.44835	-0.156508	0	orf, hypothetical protein [b2236]
b2962	yggX	-0.122057	0.315481	-0.218769	1.47442	-0.155952	0	orf, hypothetical protein [b2962]
b0957	ompA	0.078632	0.48079	-0.201079	0.309307	-0.155771	0	outer membrane protein 3a [b0957]
b1772	ydjH	-0.392311	0.199176	-0.295744	0.609822	-0.155212	0	putative kinase [b1772]
b2627	yfjK	0.296746	0.238921	0.0289123	0.990452	-0.154439	0	orf, hypothetical protein [b2627]
b2531	iscR	0.0301043	-0.235007	0.132555	2.19868	-0.15205	1	orf, hypothetical protein [b2531]
b4172	hfq	0.216985	0.0569358	0.0800246	1.23845	-0.15191	0	host factor I for bacteriophage Q beta replication, a growth-related protein [b4172]
b4017	arpA	0.252655	0.0704529	0.0911012	0	-0.151603	0	regulator of acetyl CoA synthetase [b4017]
b2042	galF	0.279227	0.12813	0.0755486	0.456618	-0.151033	0	homolog of Salmonella UTP--glucose-1-P uridyltransferase, probably a UDP-gal transferase [b2042]
b1912	pgsA	0.237253	0.179236	0.0290085	0.494308	-0.150259	0	phosphatidylglycerophosphate synthetase = CDP-1,2-diacyl-sn-glycero-3-phosphate phosphatidyl transferase [b1912]
b1851	edd	0.292857	0.111827	0.0905152	1.08242	-0.150197	0	6-phosphogluconate dehydratase [b1851]
b2195	ccmG	-0.116525	0.124823	-0.120674	0	-0.149939	1	disulfide oxidoreductase [b2195]
b0495	ybbA	0.258324	0.0591345	0.099595	0.924047	-0.14831	0	putative ATP-binding component of a transport system [b0495]
b1821	yebN	0.457124	0.0863869	0.185369	0	-0.147723	1	orf, hypothetical protein [b1821]
b0653	gltK	0.164372	0.632262	-0.233945	0.274386	-0.146979	0	glutamate/aspartate transport system permease [b0653]
b3795	yifK	-0.164915	0.114937	-0.139926	4.15038	-0.145743	0	putative amino acid/amine transport protein [b3795]
b4335	yjiM	-0.060648	0.654347	-0.357498	1.03752	-0.145706	0	orf, hypothetical protein [b4335]
b1919	dcyD	-0.184715	0.414204	-0.299459	0.0768055	-0.145639	0	putative 1-aminocyclopropane-1-carboxylate deaminase [b1919]
b3439	yhhW	0.100085	0.343714	-0.121814	0.405277	-0.145428	0	orf, hypothetical protein [b3439]
b2021	hisC	0.284449	-0.660198	0.472323	0.0419558	-0.145368	0	histidinol-phosphate aminotransferase [b2021]
b3999	yjaG	-0.410712	-0.106623	-0.152045	3.11347	-0.144173	0	orf, hypothetical protein [b3999]
b3015		0.017849	0.0366108	-0.00938094	#N/A	-0.144025	0	orf, hypothetical protein [b3015]
b0110	ampD	0.29833	0.686456	-0.194063	2.0147	-0.143449	0	regulates ampC [b0110]
b1315	ycjS	0.204658	-0.0983645	0.151511	1.75987	-0.142335	0	putative dehydrogenase [b1315]
b3779	gpp	0.300037	0.0463457	0.126846	3.00935	-0.141841	0	guanosine pentaphosphatase; exopolyphosphatase [b3779]
b0611	rna	-0.224113	0.393716	-0.308914	1.38608	-0.141767	0	RNase I, cleaves phosphodiester bond between any two nucleotides [b0611]
b2755	ygbT	0.134425	-0.0474789	0.0909518	1.81982	-0.141416	0	orf, hypothetical protein [b2755]
b0579	ybdF	0.097707	0.325348	-0.113821	1.0795	-0.140773	1	orf, hypothetical protein [b0579]
b2346	vacJ	-0.104193	0.147851	-0.126022	0.849592	-0.14002	0	lipoprotein precursor [b2346]
b1057	yceJ	0.15013	0.0422467	0.0539416	0	-0.139819	0	putative cytochrome [b1057]
b2668	ygaP	0.526318	0.51782	0.00424891	0.406481	-0.139202	0	orf, hypothetical protein [b2668]
b3555	yiaG	-0.332469	-0.476889	0.0722104	0.484366	-0.137178	0	orf, hypothetical protein [b3555]
b2769	ygcQ	0.21679	-0.0189068	0.117848	0	-0.136415	0	putative flavoprotein [b2769]
b0922	mukF	0.0585611	0.0115368	0.0235121	2.08708	-0.136181	0	mukF protein [b0922]
b1786	yeaJ	-0.117933	0.29815	-0.208042	0	-0.13535	0	orf, hypothetical protein [b1786]
b3390	aroK	-0.159599	0.0980446	-0.128822	2.56224	-0.135032	0	shikimate kinase I [b3390]
b1617	uidA	0.255718	0.206996	0.024361	0.428242	-0.134769	0	beta-D-glucuronidase [b1617]
b3381	yhfX	0.167342	0.209056	-0.0208571	0	-0.134495	0	orf, hypothetical protein [b3381]
b3932	hslV	0.445885	-0.622669	0.534277	2.00636	-0.134235	0	heat shock protein hslVU, proteasome-related peptidase subunit [b3932]
b3336	bfr	0.244777	0.154943	0.0449168	0.1029	-0.133538	0	bacterioferrin, an iron storage homoprotein [b3336]
b3377	yhfT	0.101663	-0.0563552	0.0790094	0.23644	-0.133013	0	putative transport system permease protein [b3377]
b2811	csdE	0.202985	0.0250545	0.0889652	2.4408	-0.131708	1	orf, hypothetical protein [b2811]
b1846	yebE	0.364793	-0.081223	0.223008	1.89136	-0.131126	0	orf, hypothetical protein [b1846]
b0191	yaeJ	0.276206	0.272845	0.00168037	0.466518	-0.131006	1	orf, hypothetical protein [b0191]
b3110	yhaO	-0.199425	1.08638	-0.642901	1.72276	-0.130738	1	putative transport system permease protein [b3110]
b0793	ybhS	-0.00965366	0.0850856	-0.0473696	0.355675	-0.129612	0	orf, hypothetical protein [b0793]
b1034	ycdX	0.163382	0.0729828	0.0451997	0.798659	-0.1284	0	orf, hypothetical protein [b1034]
b3148	yraN	0.111365	0.149498	-0.0190669	0.512338	-0.128136	0	orf, hypothetical protein [b3148]
b2045	wcaK	-0.269211	0.134836	-0.202024	1.09445	-0.127902	0	putative galactokinase [b2045]
b2992	hybE	0.258001	0.0944278	0.0817866	0.692768	-0.127744	0	member of hyb operon [b2992]
b3019	parC	0.22655	0.134293	0.0461284	2.34065	-0.125978	0	DNA topoisomerase IV subunit A [b3019]
b0869	ybjT	0.15994	0.204218	-0.0221391	0	-0.125564	0	putative dTDP-glucose enzyme [b0869]
b2798	ygdG	-0.0911503	0.313502	-0.202326	0.809536	-0.125315	0	5-3 exonuclease [b2798]
b3146	yraL	0.194099	-0.424006	0.309053	2.28402	-0.12517	0	orf, hypothetical protein [b3146]
b4310	nanM	0.0542234	-0.632868	0.343545	1.72599	-0.124614	0	orf, hypothetical protein [b4310]
b3900	frvA	0.392604	0.364501	0.0140512	0	-0.123593	0	PTS system, fructose-specific IIA component [b3900]
b2172	yeiQ	-0.179768	0.841741	-0.510754	2.01533	-0.123572	1	putative oxidoreductase [b2172]
b1509	ydeU	0.254176	-0.269875	0.262025	0.18014	-0.122664	0	putative ATP-binding component of a transport system and adhesin protein [b1509]
b3016		0.352083	0.0373502	0.157366	#N/A	-0.122125	0	orf, hypothetical protein [b3016]
[truncated: 2,235 more rows]

## Sheet: Fold-changes-PdhR
Only fold-changes of microarrays with good quality are taken into account – thus experiments A8, B6 and B7 are discarded.
PrimaryAccession	GeneSymbol	Log Fold change([A10:LJ110\u2206pdhr MMAcetat] vs [A9:LJ110 MMAcetat])	Log Fold change([A2:LJ110\u2206pdhr LBo] vs [A1:LJ110 LBo])	Log Fold change([A6:LJ110\u2206pdhr MMPyruvat] vs [A5:LJ110 MMPyruvat])	Log Fold change([B10:LJ110\u2206pdhr MMAcetat] vs [B9:LJ110 MMAcetat])	Log Fold change([B2:LJ110\u2206pdhr LBo] vs [B1:LJ110 LBo])	Log Fold change([B6:LJ110\u2206pdhr MMPyruvat] vs [B5:LJ110 MMPyruvat])	Knockout	Log Fold change([A12:LJ110 / pTM30pdhr MMAcetat] vs [A11:LJ110 / pTM30 MMAcetat])	Log Fold change([A4:LJ110 / pTM30pdhr LBo] vs [A3:LJ110 / pTM30 LBo])	Log Fold change([A8:LJ110 / pTM30pdhr MMPyruvat] vs [A7:LJ110 / pTM30 MMPyruvat])	Fold change([B12:LJ110 / pTM30pdhr MMAcetat] vs [B11:LJ110 / pTM30 MMAcetat])	Log Fold change([B4:LJ110 / pTM30pdhr LBo] vs [B3:LJ110 / pTM30 LBo])	Log Fold change([B8:LJ110 / pTM30pdhr MMPyruvat] vs [B7:LJ110 / pTM30 MMPyruvat])	Upregulation	Regulatory score	Z-score	Putative PdhR-BS	Description	ProbeName
b1886	tar	-0.795979	-0.409246	0.0537834	-2.59174	-0.0700493	0.324855	-0.762646	0.296585	-0.0817146	-0.0995226	4.69792	0.654647	0.33585	1.39186	-1.07725	0.61993	0	methyl-accepting chemotaxis protein II, aspartate sensor receptor [b1886]	A_07_P016110
b1967	hchA	0.142649	0.113024	-0.65823	-1.5321	0.00840759	-5.05204	-0.38525	3.30182	0.0771599	-0.586184	2.59329	-0.374857	0.399542	1.39935	-0.892301	0.976784	1	orf, hypothetical protein [b1967]	A_07_P015194
b4355	tsr	-1.04379	-0.197374	0.486225	-2.69957	0.0498314	1.32177	-0.680936	0.534597	-0.0994339	1.40736	4.62813	0.3207	0.327028	1.346	-1.01347	0.134848	0	methyl-accepting chemotaxis protein I, serine sensor receptor [b4355]	A_07_P017475
b1566	flxA	-1.4844	-0.332661	0.571693	-2.4923	0.179697	0.966804	-0.711594	-0.0550079	0.494772	0.40531	4.38517	0.1808	1.11552	1.25143	-0.981514	0.922813	0	orf, hypothetical protein [b1566]	A_07_P020474
b2062	wza	0.222731	0.130054	-1.01665	-0.128018	1.12545	1.57945	0.0667132	3.32602	0.305977	2.1351	3.35184	-3.74197	0.116485	0.810467	-0.371877	0.302764	0	putative polysaccharide export protein [b2062]	A_07_P003089
b2155	cirA	-3.87248	-0.36907	-0.563179	-0.683454	-0.00858688	2.47712	-1.09935	-0.014205	-0.423407	2.70953	3.91718	-1.07191	-4.06433	0.601915	-0.850634	0	0	outer membrane receptor for iron-regulated colicin I receptor; porin; requires tonB gene product [b2155]	A_07_P003540
b1926	fliT	-0.933919	-0.742258	0.597569	-2.6599	0.0865755	0.871311	-0.730387	0.339367	0.121419	0.75638	3.97143	-0.162557	-0.774631	1.06742	-0.898901	0.855584	1	flagellar biosynthesis; repressor of class 3a and 3b operons [b1926]	A_07_P014991
b0293	matB	0.135808	0.0925646	0.0706139	-0.174771	-0.0910163	0.357797	0.00663977	2.83244	0.696458	2.41467	3.10054	-0.640407	-0.661373	1.49726	-0.745309	1.32463	0	orf, hypothetical protein [b0293]	A_07_P008156
b1885	tap	-0.765764	0.028471	0.819332	-2.37277	-0.158544	-0.0344992	-0.489855	0.456683	0.0583305	-0.368236	4.62135	0.243637	-0.059207	1.345	-0.917428	0.401489	0	methyl-accepting chemotaxis protein IV, peptide sensor receptor [b1885]	A_07_P016101
b1742	ves	-1.44726	-0.525375	0.153488	-2.32507	-0.00887394	1.71042	-0.830618	-0.0109978	0.242822	2.6405	3.83926	0.390879	-1.05766	1.11549	-0.973054	0.583967	0	orf, hypothetical protein [b1742]	A_07_P018757
b3720	bglH	0.473438	0.159479	-5.11016	0.0657067	-1.01717	-0.560271	-1.08574	0.569705	-0.0993037	-1.40928	2.79442	0.198558	0.689436	0.865846	-0.975794	0	0	putative receptor protein [b3720]	A_07_P005525
b0357	frmR	0.0996714	0.195814	-0.0726776	0.385587	-0.124469	0.826297	0.0967852	1.44334	-0.238276	-1.56081	5.48567	-0.250026	-1.29472	1.61018	-0.756697	2.58314	0	putative alpha helix chain [b0357]	A_07_P020911
b4035	malK	-0.601285	-0.255129	0.155872	-0.877591	0.225216	-1.70239	-0.270583	-0.194372	0.0893955	2.97547	5.65266	3.39891	-0.653447	2.23665	-1.25362	0	0	ATP-binding component of transport system for maltose [b4035]	A_07_P008816
b0356	frmA	-0.0778675	0.182261	-0.0271969	0.276389	-0.240976	0.359056	0.0225218	1.70161	-0.165324	-1.87352	4.70009	-0.275815	-1.07984	1.49014	-0.733809	1.44005	0	alcohol dehydrogenase class III; formaldehyde dehydrogenase, glutathione-dependent [b0356]	A_07_P020908
b1888	cheA	-1.03065	-0.0631142	0.791334	-2.03077	-0.171087	0.532148	-0.500859	0.453579	-0.131991	1.49592	4.32178	0.0511646	-0.154155	1.17363	-0.837246	0.530194	0	sensory transducer kinase between chemo- signal receptors and CheB and CheY [b1888]	A_07_P016116
b1496	yddA	-2.58684	0.0190654	-0.0736718	-1.81275	-0.288887	0.802648	-0.948616	0.746272	-0.0539484	1.23088	2.51241	-1.46751	0.0674019	0.434306	-0.691461	0.0146093	0	putative ATP-binding component of a transport system [b1496]	A_07_P009570
b3525	yhjH	-1.14621	-0.148632	0.671946	-2.4488	-0.112731	1.28171	-0.636884	0.0226669	-0.0150146	1.30255	4.1126	0.160152	-0.999385	1.0701	-0.853493	0.0237194	0	orf, hypothetical protein [b3525]	A_07_P007560
b2000	flu	-0.29912	-0.118994	0.411058	-0.18457	0.138563	2.48919	-0.0106125	1.58958	-0.534306	3.362	4.89593	4.79161	1.02843	2.6857	-1.34816	0.493734	0	outer membrane fluffing protein, similar to adhesin [b2000]	A_07_P015330
b1883	cheB	-0.380079	0.1269	0.920889	-2.64305	0.0653391	0.844329	-0.382001	0.481795	-0.144808	1.25866	4.44849	-0.19539	-0.547206	1.14752	-0.764761	0.667256	0	response regulator for chemotaxis [b1883]	A_07_P016092
b1887	cheW	-0.976789	0.0826988	0.703329	-2.1122	-0.111892	0.690712	-0.482971	0.346668	-0.0490398	2.02117	4.11191	-0.27882	0.195065	1.03268	-0.757825	0.463955	0	positive regulator of CheA protein activity [b1887]	A_07_P016114
b1924	fliD	-0.962038	-0.298134	0.607338	-2.31257	-0.0179338	0.445969	-0.596668	0.128613	0.00900078	-0.0797996	3.89089	0.158895	-0.143313	1.04685	-0.821759	0.605951	1	flagellar biosynthesis; filament capping protein; enables filament assembly [b1924]	A_07_P014982
b1503	ydeR	0.163406	-0.129418	-3.64479	-0.70013	-0.56436	-0.14919	-0.975058	1.58997	0.297011	-1.01577	0.959124	-1.14323	0.72267	0.42572	-0.700389	1.76263	0	putative fimbrial-like protein [b1503]	A_07_P009604
b1925	fliS	-0.866645	-0.148581	0.756228	-2.52948	0.249304	0.597939	-0.507835	0.228941	0.0550709	0.416456	3.95059	0.0924931	-0.57768	1.08177	-0.794805	0.31456	1	flagellar biosynthesis; repressor of class 3a and 3b operons [b1925]	A_07_P014988
b2056	wcaD	0.128605	0.0240159	-0.323776	-0.302789	-0.184681	1.40054	-0.131725	2.27396	0.404859	-0.626851	2.63206	-1.99276	-0.461607	0.829531	-0.480628	1.52943	0	putative colanic acid polymerase [b2056]	A_07_P003060
b1884	cheR	-0.481589	0.128098	1.15135	-2.38909	-0.0521049	0.872412	-0.328668	0.390963	-0.160194	0.552519	4.46704	-0.258451	-0.540312	1.10984	-0.719254	1.05782	0	response regulator for chemotaxis; protein glutamate methyltransferase [b1884]	A_07_P016097
b1882	cheY	-0.673077	0.501051	0.818867	-2.35138	-0.116318	1.29231	-0.364171	0.79233	-0.262138	1.60002	4.02935	-0.0693846	-1.30275	1.12254	-0.743356	0.509576	0	chemotaxis regulator transmits chemoreceptor signals to flagelllar motor components [b1882]	A_07_P016090
b1082	flgK	-1.31902	-0.873129	0.138367	-1.34154	-0.567988	1.1138	-0.792661	0.118576	-0.0758114	0.420949	3.13882	0.506243	-0.30009	0.921957	-0.857309	0.564245	0	flagellar biosynthesis, hook-filament junction protein 1 [b1082]	A_07_P001612
b1194	ycgR	-0.786722	-0.215113	0.606813	-1.81443	-0.135956	0.642447	-0.469082	-0.0325222	0.118714	-0.369668	4.00867	-0.0468979	0.830442	1.01199	-0.740536	0.624737	0	orf, hypothetical protein [b1194]	A_07_P006924
b4109	yjdA	-0.658272	-0.542868	0.83013	-1.53829	0.311157	1.2971	-0.319628	0.150452	0.34915	0.449146	4.0275	1.30492	0.707034	1.458	-0.888816	0	0	putative vimentin [b4109]	A_07_P011282
b1504	ydeS	-0.69681	-1.09588	-2.27399	0.154538	0.188407	-0.159559	-0.744745	2.09121	0.192748	0.640215	0.884643	-1.49835	0.568153	0.417562	-0.581153	0.0125566	0	putative fimbrial-like protein [b1504]	A_07_P009609
b1889	motB	-0.649162	-0.0265026	0.956942	-1.75673	0.159204	0.482928	-0.26325	0.173273	0.172685	0.725987	4.24034	-0.042676	0.145666	1.1359	-0.699577	0.519673	0	enables flagellar motor rotation, linking torque machinery to cell wall [b1889]	A_07_P016121
b3117	tdcB	-0.216665	-1.26105	-3.83593	-0.500405	0.50246	-0.73624	-1.06232	-0.0575776	0.339136	-0.51458	1.87854	5.20239	1.60483	1.84062	-1.45147	0	0	threonine dehydratase, catabolic [b3117]	A_07_P000312
b2057	wcaC	-0.98833	-0.767734	0.7081	-0.823941	-0.714088	0.945135	-0.517198	2.08617	0.0957718	0.322196	1.59395	-0.6569	-0.0915389	0.779748	-0.648473	0.0546409	0	putative glycosyl transferase [b2057]	A_07_P003061
b1070	flgN	-1.05951	-0.839544	0.504053	-0.865128	-0.37711	1.40864	-0.527448	0.360436	0.187395	1.22164	3.17059	-0.194381	-0.422059	0.881011	-0.704229	0.500133	0	protein of flagellar biosynthesis [b1070]	A_07_P001551
b1690	ydiM	0.208962	-0.655629	-4.25699	-0.616462	0.339216	-0.409159	-0.996181	1.10464	0.430869	0.226547	0.680454	-0.0414653	0.491714	0.543625	-0.769903	0.661491	0	putative transport system permease protein [b1690]	A_07_P018501
b2060	wzc	-0.140367	0.481083	0.194825	-0.444928	0.200017	1.09478	0.0581261	2.66519	0.12915	0.408248	2.57166	-1.74215	-0.0457907	0.905964	-0.423919	2.00052	0	orf, hypothetical protein [b2060]	A_07_P003076
b1890	motA	-0.52566	0.0458126	0.839581	-1.48186	-0.0258608	1.116	-0.229597	0.0135269	0.212832	1.27504	4.22115	0.197334	-0.205182	1.16121	-0.695403	0.470857	0	proton conductor component of motor; no effect on switching [b1890]	A_07_P016130
b4314	fimA	-0.781055	0.420916	-0.3769	-0.209141	-0.0539932	1.12393	-0.200035	1.99515	0.367657	1.92372	2.0711	0.830343	1.60017	1.31606	-0.758048	1.0196	0	major type 1 subunit fimbrin [b4314]	A_07_P004096
b4110	yjcZ	-0.775393	-0.213255	0.790676	-2.15591	0.00798225	1.15199	-0.46918	0.0882549	0.207162	0.369731	3.32021	0.793622	0.56678	1.10231	-0.785746	0.326268	0	orf, hypothetical protein [b4110]	A_07_P011290
b4133	cadC	0.103669	-0.0707417	-2.6569	0.38038	0.36889	0.69887	-0.374941	1.81632	0.308659	2.04068	1.74454	0.426746	0.486529	1.07406	-0.724503	0.922063	1	transcriptional activator of cad operon [b4133]	A_07_P011404
b4034	malE	-0.352006	0.727251	-0.312727	-0.408991	0.0284748	-1.05075	-0.0635996	-0.931001	-0.5341	2.82847	6.26029	1.38709	-3.3501	1.54557	-0.804584	0	0	periplasmic maltose-binding protein; substrate recognition for transport and chemotaxis [b4034]	A_07_P008811
b1933		-0.245157	-1.09691	0.496745	-1.53585	0.148789	4.0957	-0.446476	0.349533	0.577762	2.33268	2.63308	-0.121214	-4.36055	0.85979	-0.653133	#N/A	0	orf, hypothetical protein [b1933]	A_07_P015027
b1923	fliC	-0.870255	0.328379	0.617199	-1.8828	-0.17358	0.982998	-0.39621	0.0871773	-0.111284	0.258537	3.69966	0.0902824	-0.293203	0.941459	-0.668835	0.794928	0	flagellar biosynthesis; flagellin, filament structural protein [b1923]	A_07_P014978
b4026	yjbE	0.213486	0.241689	0.132019	0.207669	0.439483	-0.0632296	0.246869	2.85303	-0.483357	2.40298	3.23506	-2.6503	0.611825	0.738607	-0.245869	1.14374	0	orf, hypothetical protein [b4026]	A_07_P008773
b3723	bglG	-0.606563	-0.333191	-5.57326	-0.0892499	-0.02192	-0.176635	-1.32484	0.269094	3.91006e-05	0.750923	0.585229	0.577188	0.167933	0.357888	-0.841363	0	0	positive regulation of bgl operon [b3723]	A_07_P005540
b1691	ydiN	0.1608	0.0455782	-0.316433	-0.248699	-0.614607	-0.798585	-0.194672	2.2666	0.311163	0.815407	1.66558	0.0294604	1.58177	1.0682	-0.631437	1.53139	0	putative amino acid/amine transport protein [b1691]	A_07_P018508
b1760	ynjH	-1.19545	-0.577107	0.258499	-2.77158	-0.163469	-0.161642	-0.889823	1.00943	0.222321	-1.6001	0.921227	-0.386879	0.809267	0.441524	-0.665674	0.661869	1	orf, hypothetical protein [b1760]	A_07_P018848
b0565	ompT	-0.187471	-0.201351	0.136749	-2.42235	-0.0372467	2.22405	-0.542334	0.532402	0.590564	0.233465	2.05148	-1.19025	-1.74935	0.496049	-0.519191	1.32916	0	outer membrane protein 3b [b0565]	A_07_P016589
b1298	puuD	-0.870754	0.870466	0.574884	-1.41275	-0.41881	-2.42712	-0.251393	1.67794	-0.222551	0.681495	2.57971	0.904169	-0.560796	1.23482	-0.743105	0.594927	0	probable amidotransferase subunit [b1298]	A_07_P014475
b4317	fimD	-0.873634	-0.70026	-0.665685	-0.176676	0.201671	0.808158	-0.442917	0.977774	0.378198	3.17221	2.10129	0.876946	0.690768	1.08355	-0.763234	0	0	outer membrane protein; export and assembly of type 1 fimbriae, interrupted [b4317]	A_07_P004111
b2053	gmd	-0.312379	-0.144206	-0.0104074	-0.644361	-0.572973	1.16126	-0.336865	2.42255	-0.0877161	0.717236	1.39402	-2.02671	-0.363704	0.425537	-0.381201	0.314004	0	GDP-D-mannose dehydratase [b2053]	A_07_P003043
b4318	fimF	-0.651885	-0.379622	-0.568883	-0.387382	0.0958443	0.703352	-0.378385	1.1637	0.276299	3.14221	2.14992	0.903343	0.431091	1.12332	-0.750851	0	0	fimbrial morphology [b4318]	A_07_P004120
b0547	ybcN	0.714258	-0.900164	-5.51718	0.365062	-1.04321	0.61335	-1.27625	0.870678	0.551389	-0.0992107	-0.570739	3.0447	0.453748	0.974007	-1.12513	0.110139	0	orf, hypothetical protein [b0547]	A_07_P016504
b2055	wcaE	-0.294573	0.0156341	0.403608	-0.47384	-0.134058	1.36978	-0.0966458	2.21234	0.125616	0.993158	2.04932	-2.31211	-0.832171	0.518792	-0.307719	1.27238	0	putative colanic acid biosynthesis glycosyl transferase [b2055]	A_07_P003051
b3072	aer	-1.57559	-0.613691	0.0436363	-3.20598	-0.455091	-0.256139	-1.16134	-0.0889463	-0.434618	0.710405	1.66289	1.42816	0.143608	0.641873	-0.901608	0	0	aerotaxis sensor receptor, flavoprotein [b3072]	A_07_P000086
b0375	yaiV	0.0648661	-1.37409	-1.59725	0.347192	-0.0888176	0.670146	-0.529621	1.43972	1.422	1.01015	0.159721	-0.113652	0.809822	0.726948	-0.628284	0.303997	0	orf, hypothetical protein [b0375]	A_07_P020987
b0292	matC	-0.480008	-0.641058	-0.288359	0.0185332	-0.222776	-0.496151	-0.322734	1.8045	0.306019	1.76296	1.52852	0.0456228	-0.269006	0.921164	-0.621949	0	0	orf, hypothetical protein [b0292]	A_07_P008155
b2669	stpA	-0.0625706	-0.373451	-1.01464	-1.38617	-0.425124	1.31524	-0.652391	1.59159	-0.426709	0.895569	1.47628	-5.40105	-0.679911	-0.689971	0.0187902	2.02187	1	DNA-binding protein; H-NS-like protein; chaperone activity; RNA splicing? [b2669]	A_07_P020199
b2169	fruB	-0.112139	-0.448288	-0.0647125	-0.778831	0.241192	0.0958223	-0.232556	1.61556	1.11968	-0.694184	1.08094	4.51892	2.17888	2.08378	-1.15817	0.654497	0	PTS system, fructose-specific IIA/fpr component [b2169]	A_07_P000645
b0355	frmB	-0.102177	-0.0770435	0.288416	0.300309	0.095849	0.293407	0.101071	1.21534	-0.278507	-0.445233	3.83089	-0.253853	-0.695023	1.12847	-0.513699	1.6389	0	putative esterase [b0355]	A_07_P020903
b0509	glxR	0.265775	0.960011	-0.60594	-1.01573	-0.163787	-5.26171	-0.111934	0.981981	-1.45155	1.29778	4.49538	0.183229	0.383677	1.05226	-0.582096	0.0538404	0	putative oxidoreductase [b0509]	A_07_P016334
b1663	mdtK	-0.596509	-0.209637	0.21813	-0.373724	0.0258627	0.724661	-0.187175	2.07097	0.840967	-0.257984	0.870575	0.0117054	2.50545	0.948554	-0.567864	0	0	putative transport protein [b1663]	A_07_P018376
b2702	srlA	-0.981007	0.618427	-0.386048	-2.6124	0.191636	-2.09012	-0.633878	0.64553	0.126447	-1.67951	1.66038	2.36287	1.60867	1.19881	-0.916342	0.244455	0	PTS system, glucitol/sorbitol-specific IIC component, one of two [b2702]	A_07_P001960
b1139	lit	-0.873174	-0.537569	-0.843006	-1.00573	0.056818	0.648727	-0.640533	0.534771	0.300589	1.3337	1.554	-0.358221	-1.21638	0.507785	-0.574159	0.63267	0	phage T4 late gene expression; at locus of e14 element [b1139]	A_07_P006648
b0573	cusF	0.370114	-0.225541	-0.241076	-3.78946	-0.0217743	-0.268061	-0.781547	1.03783	0.112867	-1.17311	0.765701	-0.0848384	2.53536	0.45789	-0.619718	0.250362	1	orf, hypothetical protein [b0573]	A_07_P016630
b3562	yiaA	-0.172287	0.112195	-1.71846	0.14803	0.15215	0.347954	-0.295674	1.1262	1.51452	0.681595	0.730827	-0.893795	0.875841	0.619436	-0.457555	0.108386	0	orf, hypothetical protein [b3562]	A_07_P007737
b2058	wcaB	0.0919943	0.333288	0.371863	0.0883555	0.195183	0.956048	0.216137	2.79953	0.0108099	0.102079	2.07751	-1.44725	-0.24952	0.86015	-0.322007	0.0810869	0	putative transferase [b2058]	A_07_P003070
b1122	ymfA	-1.05238	-0.34234	0.0120683	-1.82815	0.412349	0.614357	-0.559691	0.0616016	0.183505	2.6339	2.30775	-0.838639	-0.199999	0.428555	-0.494123	0.341125	0	orf, hypothetical protein [b1122]	A_07_P001814
b1939	fliG	-0.621964	-0.498213	0.554884	-0.708134	-0.359402	2.85151	-0.326566	0.547959	-0.208892	0.622669	2.82137	-0.067749	-2.66792	0.773171	-0.549868	0	1	flagellar biosynthesis, component of motor switching and energizing, enabling rotation and determining its direction [b1939]	A_07_P015060
b4319	fimG	-0.578478	-0.0880547	-0.0540724	-0.496588	0.11735	0.809428	-0.219969	1.15277	0.247375	2.6666	2.05076	0.791751	0.633222	1.06066	-0.640316	1.19927	0	fimbrial morphology [b4319]	A_07_P004124
b4316	fimC	-0.583861	-0.0214062	-1.17446	0.0370398	0.256333	0.929647	-0.297271	0.917348	0.199225	3.61677	2.1001	0.446274	1.02024	0.915737	-0.606504	0.428583	0	periplasmic chaperone, required for type 1 fimbriae [b4316]	A_07_P004109
b0805	fiu	-3.42055	0.75839	-0.32473	-0.401179	-0.316614	1.67771	-0.740936	-0.642535	-0.77496	3.02334	3.24117	-0.905483	-4.60281	0.229547	-0.485241	0	0	putative outer membrane receptor for iron transport [b0805]	A_07_P004476
b1121	ycfZ	-1.0838	-0.0239067	0.00606203	-1.87264	0.444343	0.911967	-0.50599	0.162057	0.235298	2.83464	2.11698	-0.875701	-0.324114	0.409658	-0.457824	0	0	homolog of virulence factor [b1121]	A_07_P001806
b0064	araC	0.115196	-0.557049	0.77771	-1.18355	-0.272267	-1.76957	-0.223992	1.97273	0.432959	-0.915036	0.952351	2.16726	-0.542955	1.38132	-0.802658	0.489792	0	transcriptional regulator for ara operon [b0064]	A_07_P011010
b1498	ydeN	-0.394504	0.355555	-0.0674391	-2.9381	-0.206509	-0.409653	-0.6502	1.18297	0.189648	0.590468	0.705676	0.199183	-0.257975	0.569369	-0.609784	2.77247	0	putative sulfatase [b1498]	A_07_P009578
b1502	ydeQ	-0.152567	0.0931959	-0.317393	-1.34651	-0.165408	-0.0821915	-0.377736	1.7966	0.160658	0.324832	0.923713	0.0457244	0.714704	0.731673	-0.554704	0	0	putative adhesin; similar to FimH protein [b1502]	A_07_P009596
b0123	cueO	-0.00182915	0.183571	-0.0179386	-0.668283	-0.181475	0.148442	-0.137191	1.73152	-0.150228	-0.601608	2.01903	-0.0892696	1.18434	0.877764	-0.507477	2.16762	0	orf, hypothetical protein [b0123]	A_07_P002577
b4320	fimH	-0.374934	-0.152424	-0.188665	-0.277504	-0.0281048	0.649268	-0.204326	0.969888	0.362247	0.803163	2.02014	0.491643	0.722378	0.96098	-0.582653	1.23132	0	minor fimbrial subunit, D-mannose specific adhesin [b4320]	A_07_P004128
b1083	flgL	-1.06954	-0.252489	0.859344	-0.984674	0.172852	1.09054	-0.254902	0.196821	-0.0181408	0.972684	2.98981	-0.000391006	-0.439995	0.792025	-0.523464	0.664335	0	flagellar biosynthesis; hook-filament junction protein [b1083]	A_07_P001620
b1409	ynbB	0.796036	0.587657	-6.63938	0.250667	-0.468498	0.37267	-1.0947	0.411358	0.376764	0.901364	-0.167018	-3.51452	-0.261762	-0.723355	-0.185675	0.471546	0	putative phosphatidate cytidiltransferase [b1409]	A_07_P009140
b2071	yegJ	-0.271895	-0.451295	-0.276073	0.707995	-0.0347486	0.556914	-0.0652034	1.7195	0.833329	0.767473	1.14332	0.365923	1.74611	1.01552	-0.540361	2.46859	0	orf, hypothetical protein [b2071]	A_07_P003132
b3092	uxaC	-0.470889	-0.0395451	0.234978	-0.425232	0.142991	-2.03296	-0.111539	1.23764	-0.0211678	1.4012	2.2994	1.63175	-0.778533	1.2869	-0.699222	2.7113	1	uronate isomerase [b3092]	A_07_P000188
b1619	hdhA	-0.103889	-0.406652	-0.300068	-1.65607	-0.492323	-3.54412	-0.591801	1.44441	0.306736	-2.62823	0.312478	-0.0593824	2.36998	0.50106	-0.54643	1.29474	0	NAD-dependent 7alpha-hydroxysteroid dehydrogenase, dehydroxylation of bile acids [b1619]	A_07_P020729
b1471	yddK	-0.503095	0.255745	-6.05073	-1.07793	0.0926242	-0.121018	-1.45668	-1.52505	-1.15248	-0.310872	2.13335	-0.230227	0.254852	-0.193603	-0.631537	1.23673	0	putative glycoportein [b1471]	A_07_P009450
b2054	wcaF	0.0480318	0.341761	0.238702	-0.433056	0.279174	0.997807	0.0949224	2.6123	-0.342577	0.662867	1.82093	-2.83793	0.0207043	0.31318	-0.109129	0.922109	0	putative transferase [b2054]	A_07_P003047
b2375	yfdX	-0.132885	-0.705851	-2.769	0.170033	0.111172	1.44839	-0.665305	0.773065	0.78829	0.32763	0.240317	-0.480319	0.878388	0.330338	-0.497822	1.50886	0	orf, hypothetical protein [b2375]	A_07_P014160
b2013	yeeE	2.40545	-0.734939	0.423353	-1.60577	-3.55411	0.931853	-0.613203	1.12825	0.172345	3.54412	0.641657	0.435173	-0.311495	0.594356	-0.60378	0.438391	0	putative transport system permease protein [b2013]	A_07_P015392
b3115	tdcD	0.840129	-1.27069	-2.14912	-3.70961	0.812284	-0.224665	-1.0954	0.0729761	0.313905	-0.284542	0.0976899	2.78332	1.34961	0.816972	-0.956186	0	0	putative kinase [b3115]	A_07_P000305
b3818	yigG	-0.0619526	-0.51992	0.205994	0.0284924	0.411533	3.23359	0.0128295	0.827602	0.319601	3.13373	2.62889	-0.237312	0.734172	0.884694	-0.435932	0.360458	0	orf, hypothetical protein [b3818]	A_07_P005960
b0251	yafY	-1.18917	-0.291468	0.446009	-1.84299	0.0440092	1.51339	-0.566723	0.372844	0.214669	-0.110784	1.42481	0.32743	-0.0300856	0.584937	-0.57583	1.70687	0	orf, hypothetical protein [b0251]	A_07_P007962
b0763	modA	-1.10207	-0.181183	0.714621	-2.03237	-0.077014	0.480165	-0.535604	0.484491	0.0885334	-0.465382	1.52752	0.387254	0.87525	0.621949	-0.578776	0.278204	0	molybdate-binding periplasmic protein; permease [b0763]	A_07_P004270
b1025	ycdT	0.124121	-0.112947	-0.879812	-0.202751	0.241059	1.25198	-0.166066	1.98691	0.410512	1.47776	0.794519	0.526326	1.22887	0.929567	-0.547816	0.666528	0	orf, hypothetical protein [b1025]	A_07_P001352
b0574	cusB	0.320589	-0.592867	-0.715568	-3.52757	-0.452287	0.143479	-0.99354	0.246044	0.0335202	-1.28811	0.42968	-0.220955	1.894	0.122072	-0.557806	0.526208	1	putative resistance protein [b0574]	A_07_P016631
b1489	dos	-0.233013	-4.70091	-0.211149	-1.35352	0.0828018	-2.62089	-1.28316	0.503033	-0.271536	2.03321	-0.395161	-0.160743	-0.775735	-0.0811017	-0.601028	0.830684	0	putative enzyme [b1489]	A_07_P009534
b1171	ymgD	0.380348	-0.0176678	0.0435791	0.690496	0.242841	0.636076	0.267919	1.54064	0.527018	-0.331618	2.40837	-0.94096	0.744961	0.883769	-0.307925	0.125226	0	orf, hypothetical protein [b1171]	A_07_P006807
b3576	yiaL	-0.270436	-1.33057	-3.25328	-0.880168	0.0772724	-1.66808	-1.13144	-0.0780635	0.0101299	-1.87005	0.316348	0.715415	-1.4286	0.240957	-0.686196	0	0	putative lipase [b3576]	A_07_P007807
b0559	ybcW	0.242859	-0.492836	-0.172229	0.438559	0.276778	0.70266	0.0586262	1.51515	1.30385	1.17616	0.998823	0.344372	1.59448	1.04055	-0.490961	1.43462	0	orf, hypothetical protein [b0559]	A_07_P016559
b2059	wcaA	-0.0485353	0.0833101	-0.205549	0.265346	0.031961	1.22332	0.0253065	2.38121	0.0980954	-1.04014	1.23294	-1.79334	-0.615249	0.479728	-0.227211	1.26708	0	putative regulator [b2059]	A_07_P003074
b0512	allB	-0.122309	0.335999	0.130535	-0.354481	0.297537	-0.887371	0.0574562	0.876977	-0.653685	1.36181	3.58227	0.178814	0.154514	0.996094	-0.469319	1.05746	0	putative hydrolase [b0512]	A_07_P016349
b1935		-0.60384	0.020071	0.264845	-1.11176	0.29868	3.84502	-0.226402	0.194634	0.401258	2.84371	2.35801	-0.575541	-5.33605	0.594591	-0.410496	#N/A	0	orf, hypothetical protein [b1935]	A_07_P015040
b1056	yceI	-1.08906	0.405212	0.0649776	-1.272	0.0932035	1.26448	-0.359535	0.796705	-0.0400572	0.723725	1.77446	-0.448116	-0.903306	0.520747	-0.440141	0.738579	0	orf, hypothetical protein [b1056]	A_07_P001488
b2636	yfjS	-1.28151	-0.251852	0.331637	-1.87815	-0.142783	1.73101	-0.64453	0.157663	0.296923	-0.546037	1.20524	0.314612	-0.122259	0.493609	-0.569069	1.54125	0	orf, hypothetical protein [b2636]	A_07_P020052
b2052	fcl	0.148711	0.117778	0.804087	-0.809193	-0.148546	0.749223	0.0225674	2.51765	-0.249685	0.929199	1.35936	-1.95024	-0.200791	0.419273	-0.198353	0.843033	0	putative nucleotide di-P-sugar epimerase or dehydratase [b2052]	A_07_P003038
b2670	ygaW	-0.604083	-0.122007	-1.83772	0.143165	0.2428	0.92437	-0.435569	0.404488	0.321287	-0.226853	1.52083	0.616103	2.15323	0.715677	-0.575623	1.25252	0	orf, hypothetical protein [b2670]	A_07_P001825
b1748	astC	-1.00609	1.57555	0.357037	-3.05956	-0.681536	-5.81504	-0.56292	1.19988	-0.868915	-2.0546	1.53118	2.99079	0.833238	1.21323	-0.888076	1.62745	0	acetylornithine delta-aminotransferase [b1748]	A_07_P018786
b1951	rcsA	0.0075655	-0.0970039	0.367327	0.638347	0.286465	3.45459	0.24054	0.59019	0.0879002	3.6359	3.59064	-1.81557	-2.25702	0.613291	-0.186375	2.46279	1	positive regulator for ctr capsule biosynthesis, positive transcription factor [b1951]	A_07_P015117
b1934	yedN	-0.40104	-0.282421	1.16098	-1.59273	0.195993	3.4007	-0.183844	0.131082	0.323583	2.14037	2.5397	-0.466651	-3.88167	0.631929	-0.407887	#N/A	0	orf, hypothetical protein [b1934]	A_07_P015031
b4005	purD	-0.268765	-0.38361	-0.165268	-0.753025	0.123994	2.07857	-0.289335	0.876378	0.0963144	2.95411	1.66609	-1.33179	-5.1035	0.326747	-0.308041	0.312823	0	phosphoribosylglycinamide synthetase = GAR synthetase [b4005]	A_07_P008690
b1677	lpp	-1.40191	0.393785	-0.304981	-0.32498	0.0973473	-0.556698	-0.308147	0.819783	0.233326	-0.32456	1.52029	-0.479462	0.732473	0.523485	-0.415816	1.01324	0	murein lipoprotein [b1677]	A_07_P018436
b2809	ygdI	0.27323	0.474794	-0.2777	-0.476708	0.0475435	-2.07657	0.00823174	1.89366	0.474617	-1.30263	1.15166	-0.557295	0.398684	0.740661	-0.366215	0.248233	0	orf, hypothetical protein [b2809]	A_07_P006042
b0557	borD	-0.759348	-0.967701	-0.650308	-0.517546	0.243878	1.36809	-0.530205	0.682433	0.539728	1.56705	0.653996	-1.73693	-0.558356	0.0348065	-0.282506	1.36075	0	bacteriophage lambda Bor protein homolog [b0557]	A_07_P016549
b3927	glpF	-1.66739	-1.10108	-0.268887	-1.83141	-0.253518	-0.97418	-1.02446	0.417677	0.143844	0.942951	-0.169635	-3.57877	1.46903	-0.796722	-0.113868	1.04516	0	facilitated diffusion of glycerol [b3927]	A_07_P019412
b1071	flgM	-0.432604	-0.00239372	0.769724	-0.671698	0.0107994	1.28079	-0.0652344	0.304134	0.108274	1.0418	2.85584	0.0876484	-0.507545	0.838974	-0.452104	0.135386	0	anti-FliA [b1071]	A_07_P001559
b1940	fliH	-0.679165	-0.442171	0.571419	-0.729958	-0.0269337	3.02328	-0.261362	0.212963	-0.124649	1.09652	2.59063	-0.349869	-3.15327	0.582268	-0.421815	0.0512111	1	flagellar biosynthesis; export of flagellar proteins? [b1940]	A_07_P015065
b0764	modB	-0.983048	-0.548204	0.586288	-2.22475	0.0678759	0.568232	-0.620368	0.213239	0.0525551	-0.0808239	1.33585	0.307164	0.929781	0.477202	-0.548785	0	0	molybdate transport permease protein [b0764]	A_07_P004275
b0765	modC	-1.07987	-0.190969	0.579075	-2.52935	-0.0699263	0.68891	-0.65821	0.331866	0.139073	0.557681	1.01006	0.209489	0.823356	0.422621	-0.540416	0.160955	0	ATP-binding component of molybdate transport [b0765]	A_07_P004279
b2004	yeeU	0.43249	-1.35763	-4.71941	0.174559	0.0841432	1.73098	-1.07717	-0.505341	-0.476436	3.4806	1.1912	2.25809	0.742708	0.616879	-0.847024	0.535836	0	putative structural protein [b2004]	A_07_P015347
b3091	uxaA	-0.399224	-0.533693	0.194635	-1.02593	0.438458	-1.82162	-0.265152	0.798711	-0.137769	1.65225	1.95627	1.20525	-0.891024	0.955615	-0.610384	0.718735	1	altronate hydrolase [b3091]	A_07_P000185
b2352	yfdI	-1.30875	-0.583441	0.161652	-1.14544	0.0124979	1.69638	-0.572697	0.436764	0.208695	6.77922	1.04842	-1.07052	-4.34873	0.155841	-0.364269	0.0932014	0	putative ligase [b2352]	A_07_P014045
b2001	yeeR	-0.536639	-0.345604	-0.0483017	-0.774986	0.113786	2.13566	-0.318349	0.636446	-0.456633	2.7574	2.24883	3.80399	1.22501	1.55816	-0.938253	2.83144	0	orf, hypothetical protein [b2001]	A_07_P015335
b0615	citF	0.624514	-0.945916	-4.83295	0.608612	-0.112009	0.817313	-0.931551	1.03267	0.229474	0.129448	-0.673202	0.575045	0.219777	0.290997	-0.611274	0	0	citrate lyase alpha chain [b0615]	A_07_P009641
b1743	spy	-0.211916	0.422112	-0.0766735	-0.0194387	0.176665	-0.663623	0.0581497	1.61022	0.457788	1.01908	1.48015	-2.29839	0.280674	0.312442	-0.127146	1.52772	1	periplasmic protein related to spheroblast formation [b1743]	A_07_P018763
b2028	ugd	-0.550319	-0.513174	-0.952658	-0.189056	-0.0737724	0.165432	-0.455796	1.05292	-0.149976	0.561413	1.09181	-0.631819	-0.0344906	0.340735	-0.398265	0	0	UDP-glucose 6-dehydrogenase [b2028]	A_07_P015464
b4252	yjgK	-0.935503	0.135164	-0.753313	-0.752459	-0.586736	0.463892	-0.578569	0.7474	-0.0920105	-0.711914	0.952929	0.447365	0.484732	0.513921	-0.546245	0.877963	1	orf, hypothetical protein [b4252]	A_07_P003810
b0059	hepA	-0.427807	-0.40869	0.0311394	-1.22706	0.30204	-1.68087	-0.346076	1.29366	0.705287	-1.11149	0.305001	0.145135	-0.018837	0.612271	-0.479173	1.74875	0	probable ATP-dependent RNA helicase [b0059]	A_07_P010981
b0989	cspH	-0.0489836	-0.782808	-1.14739	0.584411	-0.142743	3.76246	-0.307504	-0.674429	0.791799	5.15953	2.30194	1.1617	-1.51324	0.895253	-0.601378	3.30307	0	cold shock-like protein [b0989]	A_07_P005389
b2012	yeeD	0.891256	-1.62633	0.664948	-1.12742	-2.12322	2.01248	-0.664153	0.801003	-0.199406	3.3213	0.74062	0.644877	-0.66098	0.496773	-0.580463	0.874074	0	orf, hypothetical protein [b2012]	A_07_P015390
b2904	gcvH	-1.29366	0.0170536	-0.245399	-0.907996	0.037962	-2.13453	-0.478408	0.096139	-0.348047	2.50098	2.151	-0.352667	-0.0686455	0.386606	-0.432507	0.515702	0	in glycine cleavage complex, carrier of aminomethyl moiety via covalently bound lipoyl cofactor [b2904]	A_07_P006489
b1550	gnsB	-0.00358486	-0.259174	0.408449	1.54785	-0.162774	2.28076	0.306153	1.30869	0.542122	3.1272	2.37964	-1.20217	-0.141168	0.757071	-0.225459	0.347353	0	orf, hypothetical protein [b1550]	A_07_P020394
b2150	mglB	-1.18587	-0.11232	0.038023	-3.47602	-0.928418	-2.02481	-1.13292	0.487432	-0.386271	-1.89393	-0.188751	1.68102	-2.16472	0.398358	-0.765639	0.692305	0	galactose-binding transport protein; receptor for galactose taxis [b2150]	A_07_P003515
b1190	dadX	-1.45783	0.763433	0.108351	-1.49886	-0.203153	-1.66041	-0.457611	1.13217	-0.412259	-0.922802	1.21769	1.85945	1.34	0.94926	-0.703436	0.576141	0	alanine racemase 2, catabolic [b1190]	A_07_P006905
b1189	dadA	-1.45353	0.927536	0.0316505	-1.38807	-0.130592	-1.47964	-0.402601	1.25271	-0.522645	-1.25649	1.3722	2.10797	1.07127	1.05256	-0.72758	0.941227	0	D-amino acid dehydrogenase subunit [b1189]	A_07_P006899
b1146	ymfT	-0.822539	-1.14793	-0.118349	-3.06944	0.154017	-0.28826	-1.00085	0.113034	0.402617	0.574005	-0.247869	-0.252032	1.57404	0.00393748	-0.502392	1.89851	0	orf, hypothetical protein [b1146]	A_07_P010355
b4345	mcrC	-1.25397	-0.305992	0.246133	-1.24929	-0.248731	1.96783	-0.562369	-0.146862	0.334254	2.72261	1.3742	-0.771208	-1.51194	0.197595	-0.379982	0.443329	0	component of McrBC 5-methylcytosine restriction system, expands range of sequences restricted [b4345]	A_07_P017421
b2061	wzb	0.326437	0.315068	-0.285478	0.0802336	0.189272	0.410124	0.125107	2.13277	0.176696	0.630418	1.30901	-1.61279	-0.146926	0.501421	-0.188157	0.07498	0	probable protein-tyrosine-phosphatase [b2061]	A_07_P003081
b0572	cusC	0.290248	-0.173999	-1.23243	-4.68121	0.12817	-0.413642	-1.13384	-0.162799	0.162893	-0.0307341	-0.167573	0.310095	2.04543	0.0356537	-0.584749	0.286926	1	putative resistance protein [b0572]	A_07_P016623
b1747	astA	-1.15888	2.1901	0.276274	-3.09368	-0.660981	-6.0503	-0.489432	1.31502	-1.02831	-1.48954	1.45413	2.68253	0.688724	1.10584	-0.797638	1.01441	0	orf, hypothetical protein [b1747]	A_07_P018783
b3007		-0.909751	0.346178	-0.604269	0.19788	0.401595	1.52772	-0.113673	0.45245	0.871194	2.77716	1.54423	3.96071	0.487741	1.70715	-0.91041	#N/A	0	orf, hypothetical protein [b3007]	A_07_P012168
b4037	malM	-0.39849	0.606731	-0.413315	-0.312174	0.212134	-0.259443	-0.0610226	-0.936806	-0.530149	2.74046	4.49225	1.03033	-5.48888	1.01391	-0.537465	0.187944	0	periplasmic protein of mal regulon [b4037]	A_07_P008827
b3708	tnaA	0.252333	0.653532	0.657705	-2.7345	0.0881481	-3.56606	-0.216556	1.69695	-0.470718	1.23156	1.33058	1.13477	-2.44337	0.922894	-0.569725	1.49628	0	tryptophanase [b3708]	A_07_P005461
b0440	hupB	-0.487693	0.236858	0.675961	-0.548389	-0.0696859	0.56704	-0.0385899	1.4756	0.640169	0.826644	0.972132	-0.64373	-0.717695	0.611043	-0.324816	1.71252	0	DNA-binding protein HU-beta, NS1 [b0440]	A_07_P021314
b3078	ygjI	-1.2383	0.208042	0.00791454	-2.8707	-0.584797	-1.08408	-0.895568	0.319564	-0.367954	0.467828	0.556543	1.17086	-4.20067	0.419752	-0.65766	0.463945	0	putative oxidoreductase [b3078]	A_07_P000117
b0954	fabA	-1.0822	-0.354231	-0.221163	-0.783089	0.571521	0.966697	-0.373832	0.677523	-0.174897	0.500707	1.54728	-1.58591	-1.21153	0.115999	-0.244915	1.13867	0	beta-hydroxydecanoyl thioester dehydrase, trans-2-decenoyl-ACP isomerase [b0954]	A_07_P005216
b2165	yeiN	0.0307245	-0.203035	-1.21839	-1.90506	0.102583	-0.649965	-0.638636	0.689548	0.530367	-0.77967	0.0216484	1.56611	-1.2721	0.701917	-0.670277	1.43819	0	orf, hypothetical protein [b2165]	A_07_P003589
b1928	yedD	-0.0716352	-0.0159798	0.166483	0.397896	-3.72019	0.733641	-0.648684	0.574391	-0.0703039	-0.528128	0.687581	-0.469468	0.877232	0.18055	-0.414617	0.0300871	0	orf, hypothetical protein [b1928]	A_07_P015001
b1237	hns	-1.05811	-0.439549	0.11182	-0.493635	0.287638	-0.81722	-0.318368	0.766633	0.169636	0.262151	1.24342	-0.710447	0.956018	0.36731	-0.342839	0.949388	0	DNA-binding protein HLP-II [b1237]	A_07_P007124
b0905	ycaO	-0.632619	-0.977915	0.0300369	-0.341038	0.4948	0.514826	-0.285347	0.563696	0.0558414	3.63955	1.64795	-0.0941658	-2.10228	0.543329	-0.414338	1.33611	0	orf, hypothetical protein [b0905]	A_07_P004973
b1937	fliE	-0.725818	0.0255127	0.598661	-0.174284	0.195953	4.09368	-0.0159948	0.441834	0.0718918	3.118	2.49267	-0.659361	-5.26448	0.586758	-0.301376	0.173235	0	flagellar biosynthesis; basal-body component, possibly at [b1937]	A_07_P015049
b2704	srlB	-0.886395	1.31993	0.345604	-2.73143	0.0349112	-1.03624	-0.383477	0.614337	-0.684496	-0.388452	1.96982	-0.91096	-0.92769	0.247175	-0.315326	0.370925	0	PTS system, glucitol/sorbitol-specific enzyme IIA component [b2704]	A_07_P001966
b2660	ygaF	-2.56682	1.86763	0.253477	-4.64864	-0.389887	-2.38144	-1.09685	1.20659	-1.07291	-4.66333	-0.375727	1.09384	-0.244298	0.212951	-0.6549	0.522726	0	orf, hypothetical protein [b2660]	A_07_P020152
b2659	csiD	-2.44297	1.73226	0.567526	-5.11205	-0.546042	-2.56824	-1.16026	1.29377	-1.00981	-4.57037	-0.721494	1.25879	-0.00460529	0.205314	-0.682785	0.852359	0	orf, hypothetical protein [b2659]	A_07_P020146
b3817	yigF	-0.656729	-1.20993	-0.37797	-0.0315008	0.004776	0.801619	-0.45427	0.908845	0.338861	-0.491109	0.424482	-0.178061	0.767648	0.373532	-0.413901	0.657751	0	orf, hypothetical protein [b3817]	A_07_P005951
b1309	ycjM	-1.33484	-0.198915	-0.0136213	-0.956553	-0.0297971	-0.525572	-0.506745	0.899951	0.161898	1.54599	0.449707	1.5009	-0.745053	0.753114	-0.629929	1.01714	0	putative polysaccharide hydrolase [b1309]	A_07_P014530
b1938	fliF	-0.671596	0.151747	1.01112	-0.644726	-0.0145512	2.86798	-0.033602	0.616316	-0.0199738	1.09461	2.32462	-0.323336	-2.8897	0.649407	-0.341504	0.0368448	1	flagellar biosynthesis; basal-body MS [b1938]	A_07_P015051
b0058	rluA	-0.309805	-0.697096	0.434078	-1.0218	0.283294	-1.13914	-0.262265	1.49006	0.790785	-0.446412	-0.0465336	-0.196465	-0.170545	0.509462	-0.385863	1.80367	0	orf, hypothetical protein [b0058]	A_07_P010976
b2210	mqo	-1.40933	0.818363	0.235923	-1.70211	-0.156273	4.97386	-0.442687	0.2783	-0.350664	1.74838	1.76494	2.23159	-0.419723	0.98104	-0.711863	0	1	orf, hypothetical protein [b2210]	A_07_P000836
b1131	purB	-0.537127	-0.615164	0.226398	-0.85718	-0.0195465	0.684072	-0.360524	0.862694	0.0912266	3.1875	0.974862	-1.20948	-2.38179	0.179827	-0.270175	0	0	adenylosuccinate lyase [b1131]	A_07_P006606
b1950	fliR	-0.224143	0.0864468	1.2609	-0.674849	0.232278	4.5763	0.136127	0.0427704	0.226192	6.74688	3.14435	-1.26472	-4.4908	0.537146	-0.200509	1.01516	1	flagellar biosynthesis [b1950]	A_07_P015114
b2051	gmm	0.0516615	0.238715	0.280392	-0.269711	0.193923	0.903975	0.098996	2.3141	0.0743074	0.946906	0.909696	-1.56234	-0.489419	0.43394	-0.167472	0.984388	0	GDP-mannose mannosyl hydrolase [b2051]	A_07_P003032
b0583	entD	-2.63113	-0.549767	0.458897	1.40125	0.0323257	2.56862	-0.257685	-0.31109	0.127328	4.00599	2.41035	-0.385164	-3.86043	0.460357	-0.359021	0.32185	1	enterochelin synthetase, component D [b0583]	A_07_P016673
b1452	yncE	-2.94173	0.265625	-0.0831623	-0.246227	-0.289429	2.41439	-0.658984	-0.528346	-0.489365	1.62064	2.0387	-1.31199	-1.74154	-0.0727484	-0.293118	0	1	putative receptor [b1452]	A_07_P009354
b1849	purT	-0.0604353	-1.18256	0.0786858	-0.274771	0.33288	1.64559	-0.22124	0.934801	0.294382	5.007	1.09231	-1.79767	-4.70825	0.130955	-0.176098	0.136968	0	phosphoribosylglycinamide formyltransferase 2 [b1849]	A_07_P015921
b1746	astD	-1.00227	2.2493	0.332211	-1.91469	-0.472213	-5.36317	-0.161532	1.34665	-0.676963	-1.13798	1.82549	1.01661	0.920925	0.877948	-0.51974	0.712185	0	putative aldehyde dehydrogenase [b1746]	A_07_P018776
b3729	glmS	-0.458388	-0.879202	-0.298132	-0.829113	-0.241786	0.663711	-0.541324	0.618249	0.149698	-0.1545	0.584908	0.462227	-0.549902	0.45377	-0.497547	3.04089	0	L-glutamine:D-fructose-6-phosphate aminotransferase [b3729]	A_07_P005566
b1921	fliZ	-0.600601	0.0131435	1.09587	-0.827169	0.0138121	1.9781	-0.06099	0.160616	-0.090086	0.394362	2.71278	-0.170597	-1.44381	0.653179	-0.357085	0.683783	0	orf, hypothetical protein [b1921]	A_07_P014969
b4028	yjbG	0.703909	-0.095871	0.00437689	1.43031	0.0655584	0.701522	0.421657	2.36225	-0.230264	0.658772	2.08305	-1.7853	1.16148	0.607435	-0.0928894	0.95264	0	orf, hypothetical protein [b4028]	A_07_P008783
b3485	yhhJ	0.0552692	0.0272446	0.407946	-2.54601	-0.406621	0.74241	-0.492435	0.303007	0.208611	-2.03374	0.957094	-0.538309	2.70836	0.232601	-0.362518	0.797863	0	putative transporter [b3485]	A_07_P007361
b1602	pntB	-0.149396	0.061903	0.136129	-1.30327	0.163454	0.777074	-0.218235	1.156	-0.0118294	0.482853	1.13098	-0.395793	0.796859	0.46984	-0.344038	0	0	pyridine nucleotide transhydrogenase, beta subunit [b1602]	A_07_P020644
b1074	flgC	-0.325249	-0.968355	0.301909	0.183359	-0.205284	2.48184	-0.202724	0.23126	-0.0863876	-0.0507812	2.17549	0.272232	-1.78233	0.648149	-0.425437	0	0	flagellar biosynthesis, cell-proximal portion of basal-body rod [b1074]	A_07_P001571
b1948	fliP	-0.408107	-0.376301	0.353237	-0.315053	0.138384	3.53757	-0.121568	0.000173569	-0.115821	4.5767	2.64905	-1.28746	-3.91724	0.311485	-0.216526	0.373952	1	flagellar biosynthesis [b1948]	A_07_P015103
b1208	ispE	-1.02238	-0.568644	-0.291388	0.150987	-0.653943	0.396883	-0.477073	0.816333	-0.163301	0.424137	0.812066	-0.0400057	0.355019	0.356273	-0.416673	0.417283	0	orf, hypothetical protein [b1208]	A_07_P006991
b0812	dps	0.00623226	0.511967	-0.116999	-1.60403	-0.36232	-3.81814	-0.31303	1.60494	-0.264039	-3.49338	0.592667	0.24042	1.40191	0.543497	-0.428263	0.327107	0	global regulator, starvation conditions [b0812]	A_07_P004515
b1123	potD	-0.807573	-0.633448	0.472666	-1.60945	0.0930233	-0.258387	-0.496956	-0.0074625	0.034934	0.309461	1.3515	-0.808458	-0.398621	0.142629	-0.319793	0.320079	0	spermidine/putrescine periplasmic transport protein [b1123]	A_07_P001819
b0758	galT	-0.049859	-0.904284	-0.36344	0.652321	-0.397769	0.180196	-0.212606	0.790553	0.375525	-0.823747	1.04807	1.49546	-0.0521221	0.927403	-0.570005	1.26145	0	galactose-1-phosphate uridylyltransferase [b0758]	A_07_P004241
b3074	ygjH	-0.589206	-0.272087	0.590017	-0.591274	0.114294	-1.42655	-0.149651	1.41022	0.141232	0.0786715	0.850987	1.41956	-2.618	0.955498	-0.552575	0.413699	0	putative tRNA synthetase [b3074]	A_07_P000096
b1603	pntA	-0.759649	-0.344976	0.252785	-1.08908	-0.0562687	0.233315	-0.399438	0.825119	-0.178949	-0.558126	1.0046	0.299392	0.80708	0.48754	-0.443489	0.495019	0	pyridine nucleotide transhydrogenase, alpha subunit [b1603]	A_07_P020648
b2166	yeiC	-0.478091	-0.677106	-0.0115356	-1.7572	0.047246	-1.29438	-0.575337	0.668427	0.571242	-1.29907	-0.125462	1.81298	-0.920355	0.731797	-0.653567	1.03518	0	putative kinase [b2166]	A_07_P000626
b2260	menE	-0.614452	-0.645863	-0.612501	-0.553693	-0.584967	0.0830774	-0.602295	0.303082	-0.0303555	1.02376	0.756696	0.174397	-1.20599	0.300955	-0.451625	0	0	o-succinylbenzoate-CoA ligase [b2260]	A_07_P001090
b1221	narL	-0.427658	-1.71486	-0.852814	-0.489381	-0.138377	-0.105011	-0.724619	0.012949	0.606964	-0.813436	0.0401516	0.872108	1.28906	0.383043	-0.553831	0	1	pleiotrophic regulation of anaerobic respiration: response regulator for nar, frd, dms and tor genes [b1221]	A_07_P007058
b0939	ycbR	0.0647635	-0.373305	-0.329253	-0.360819	0.488983	-0.118714	-0.101926	1.37108	0.510711	0.953553	0.643051	-1.93121	0.281587	0.148409	-0.125168	0	1	putative chaperone [b0939]	A_07_P005145
b3077	ebgC	-1.18272	-0.477737	-0.0464778	-1.94142	-0.0689039	-0.857596	-0.743453	0.341981	-0.163049	0.877787	0.4204	1.09636	-3.62818	0.423922	-0.583687	0	0	evolved beta-D-galactosidase, beta subunit; cryptic gene [b3077]	A_07_P000114
b1881	cheZ	-0.591322	0.180882	0.546974	-1.64276	-0.0419693	0.941916	-0.309639	0.361992	-0.144905	0.31099	1.67337	-0.23661	-0.725719	0.41346	-0.36155	1.38208	0	chemotactic response; CheY protein phophatase; antagonist of CheY as switch regulator [b1881]	A_07_P016084
b0141	yadN	0.379578	-0.911254	-5.13392	-0.500043	1.75658	0.411194	-0.881812	-0.658485	0.018868	1.62151	0.809645	0.167674	0.161143	0.0844255	-0.483119	0.510304	0	putative fimbrial-like protein [b0141]	A_07_P002670
b1185	dsbB	-0.738292	-0.0061512	0.505653	-0.240102	0.000989914	1.53719	-0.0955803	0.625645	0.0617132	1.58604	1.83934	-0.916796	0.411838	0.402476	-0.249028	0.121973	0	reoxidizes DsbA protein following formation of disulfide bond in P-ring of flagella. [b1185]	A_07_P006878
b1111	ycfQ	-0.913354	-0.280514	0.0819149	-1.40726	-0.0354214	1.27467	-0.510927	1.74965	0.202516	-0.320457	-0.67621	-0.487469	0.00245285	0.197123	-0.354025	0.00645138	0	orf, hypothetical protein [b1111]	A_07_P001759
b1169		0.570095	0.0368366	-0.0758533	0.247755	0.221682	0.431287	0.200103	1.42132	0.113098	1.0072	1.86732	-0.721058	0.418576	0.670168	-0.235033	#N/A	0	putative ATP-binding component of a transport system [b1169]	A_07_P006798
b1626	ydgK	0.0394516	0.253748	0.379004	0.677082	0.248903	1.25893	0.319638	1.18746	0.347739	3.00343	2.22167	-1.21819	0.607929	0.634669	-0.157516	0	0	orf, hypothetical protein [b1626]	A_07_P020765
b1983	yeeN	-0.855899	-0.747284	0.0751705	-0.120872	0.212981	1.37663	-0.287181	1.05485	0.282678	1.64859	0.598365	-1.20246	-0.721482	0.183358	-0.235269	1.04718	0	orf, hypothetical protein [b1983]	A_07_P015265
b4108	yjdM	0.167546	-1.72687	-1.00965	0.799537	0.157503	-0.464076	-0.322387	0.220519	0.0495863	0.0843859	1.55368	0.290757	0.0822077	0.528636	-0.425511	1.35386	0	orf, hypothetical protein [b4108]	A_07_P011276
b1795	yeaQ	-0.379549	0.837767	-0.290699	-2.19532	-0.165444	-1.84846	-0.438649	0.625331	-0.236294	-1.95425	1.08435	-0.152105	1.64573	0.330319	-0.384484	0.348089	0	orf, hypothetical protein [b1795]	A_07_P015668
b1238	tdk	-0.422915	-0.150085	-0.16419	-0.566996	0.112415	0.280578	-0.238354	0.932349	0.120667	0.675787	1.01692	-2.16191	0.544752	-0.0229916	-0.107681	0	1	thymidine kinase [b1238]	A_07_P007128
b1516	lsrB	0.0276861	0.157499	0.335197	-0.982469	-0.354532	-6.14169	-0.163324	0.618344	-0.0326424	-0.60881	1.66127	0.857737	0.580257	0.776177	-0.46975	1.89618	0	putative LACI-type transcriptional regulator [b1516]	A_07_P020229
b1864	yebC	-0.46696	-0.597237	0.318481	-0.405388	-0.283597	0.362266	-0.28694	0.758153	-0.0253134	0.633423	1.14229	-0.235058	0.138809	0.410018	-0.348479	0.958935	0	orf, hypothetical protein [b1864]	A_07_P015999
b1942	fliJ	-0.283642	0.100157	0.987005	-0.550338	0.356816	3.10813	0.122	0.357321	-0.0756502	3.25059	2.82024	-0.340666	-3.02355	0.690312	-0.284156	0	1	flagellar fliJ protein [b1942]	A_07_P015075
b1987	cbl	1.13274	0.095192	0.45742	0.885801	-0.858887	0.38524	0.342454	0.900847	1.90405	0.92653	0.956409	1.55575	1.22382	1.32926	-0.493405	0.736003	0	transcriptional regulator cys regulon; accessory regulatory circuit affecting cysM [b1987]	A_07_P015271
b0543	emrE	0.332885	0.215708	-0.116877	0.223606	0.304908	1.32406	0.192046	1.49564	0.624152	1.54744	1.17984	-1.26197	0.475313	0.509416	-0.158685	0.258556	0	methylviologen resistance [b0543]	A_07_P016482
b0510		1.06764	2.1836	-2.89279	0.149111	-0.114754	-5.50287	0.0785604	0.714575	-0.823196	2.32887	3.06444	-0.0943589	0.761484	0.715364	-0.318402	#N/A	0	orf, hypothetical protein [b0510]	A_07_P016340
b1324	tpx	-1.01759	-0.254169	0.51088	-0.721384	0.129733	1.50003	-0.270506	0.663979	-0.0045929	-0.805405	1.24546	-0.395618	1.11515	0.377307	-0.323907	0.835352	0	thiol peroxidase [b1324]	A_07_P014605
b1878	flhE	-0.347297	-0.0634689	1.05386	-0.333806	0.324628	3.92278	0.126784	0.049489	0.253452	2.94545	2.76683	-0.214199	-3.42176	0.713893	-0.293554	0.47802	1	flagellar protein [b1878]	A_07_P016066
b0250	ykfB	-1.12213	0.0688763	-0.047163	-1.47038	0.0602179	0.645583	-0.502116	0.386765	0.269679	-0.735576	0.524156	0.424068	0.105191	0.401167	-0.451641	0.216513	0	orf, hypothetical protein [b0250]	A_07_P007958
b1383	ydbL	-0.623525	-0.644835	-0.255323	-0.383556	-0.324236	0.204257	-0.446295	0.340095	0.368485	-0.00137997	0.635899	-0.613369	0.285818	0.182777	-0.314536	0.5704	0	orf, hypothetical protein [b1383]	A_07_P014892
b1551	ynfN	0.539976	-0.0286756	-0.169169	2.4661	0.494473	4.34631	0.660541	1.4635	1.04626	3.41243	2.1406	2.82893	-1.28551	1.86982	-0.60464	2.45598	0	orf, hypothetical protein [b1551]	A_07_P020398
b2297	pta	-0.457412	-0.879976	0.292166	-0.777388	0.112673	0.912128	-0.341987	0.593162	0.376459	-0.590429	0.660181	-0.448372	-0.663457	0.295357	-0.318672	1.81177	0	phosphotransacetylase [b2297]	A_07_P013771
b3486	rbbA	0.207555	-0.328293	0.348295	-2.42392	-0.268542	0.669515	-0.492982	0.263136	0.203271	-2.70177	0.702057	-0.2753	2.97352	0.223291	-0.358136	0.600367	0	putative ATP-binding component of a transport system, fragment 1 [b3486]	A_07_P007367
b1517	lsrF	0.29311	0.399488	0.677746	-0.869667	-0.0265169	-6.02055	0.094832	0.830327	0.0975189	-0.257025	1.99483	0.469994	0.564898	0.848168	-0.376668	1.398	0	orf, hypothetical protein [b1517]	A_07_P020231
b2392	mntH	-2.29346	0.49168	-0.00475311	0.617271	-0.197561	0.693286	-0.277365	0.604823	-0.145633	0.0308695	1.3386	-0.150895	0.315943	0.411725	-0.344545	0.136524	1	putative transport system permease [b2392]	A_07_P014241
b1712	ihfA	-0.728292	-0.204592	-0.518442	-0.433624	0.264885	-0.57417	-0.324013	0.511811	0.0592279	-0.684021	1.08508	-0.504523	0.580747	0.287899	-0.305956	0.33048	1	integration host factor [b1712]	A_07_P018614
b4036	lamB	-0.0950327	1.523	0.388186	-0.277226	0.0955906	-0.947999	0.326903	-1.32582	-0.834	2.70135	5.76259	2.16441	-4.06246	1.4418	-0.557446	0	0	phage lambda receptor protein; maltose high-affinity receptor [b4036]	A_07_P008822
b1124	potC	-0.763148	-0.558702	0.0787563	-1.50506	-0.185283	-0.34619	-0.586688	0.00208187	-0.269712	0.640869	1.12093	-0.721139	-0.177448	0.0330403	-0.309864	0.430785	0	spermidine/putrescine transport system permease [b1124]	A_07_P006571
b0938	ycbQ	-0.0796695	-0.218592	0.540143	0.552735	0.335965	0.390033	0.226116	1.39675	1.20637	0.837451	0.685957	-0.393254	0.825301	0.723954	-0.248919	0.0767676	0	putative fimbrial-like protein [b0938]	A_07_P005137
b2149	mglA	-1.13909	0.699713	0.960293	-3.92044	-0.0543985	-2.19511	-0.690786	0.538414	0.365439	-1.87777	-0.391467	2.72043	-2.36585	0.808204	-0.749495	0.203406	0	ATP-binding component of methyl-galactoside transport and galactose taxis [b2149]	A_07_P003507
b1172	ymgG	0.946255	-0.489784	-0.0813923	0.97344	0.3268	1.27297	0.335064	1.33478	0.305483	0.888479	1.94214	-1.15374	0.761402	0.607166	-0.136051	0.358925	0	orf, hypothetical protein [b1172]	A_07_P006812
b2050	wcaI	0.0629821	-0.095645	-0.0059967	-0.570881	0.249071	0.577096	-0.0720941	1.88397	-0.076623	0.982255	0.549578	-1.21311	0.237198	0.285953	-0.179024	0.168544	0	putative colanic biosynthesis glycosyl transferase [b2050]	A_07_P003030
b2637	yfjT	-1.11455	-0.181959	-0.646506	-1.18325	0.00456238	1.52791	-0.62434	0.180017	0.337487	-0.233513	0.180567	-0.00309181	-0.343742	0.173745	-0.399043	0.819064	0	orf, hypothetical protein [b2637]	A_07_P020058
b4027	yjbF	1.21918	0.346205	-1.56847	2.32456	0.11436	1.38553	0.487166	2.66891	-0.266495	1.00223	1.629	-2.63104	1.37544	0.350092	0.0685369	0	0	orf, hypothetical protein [b4027]	A_07_P008777
b4315	fimI	-0.587419	0.808355	0.366415	0.268602	0.282804	0.769528	0.227752	0.97209	0.105662	2.93684	2.17471	1.02874	1.21464	1.0703	-0.421274	0.653765	0	fimbrial protein [b4315]	A_07_P004101
b1209	lolB	-0.326085	-0.390574	-0.333653	-0.153631	-0.300782	0.631278	-0.300945	0.569017	-0.0688448	-0.52857	1.16492	-0.11587	0.728016	0.387307	-0.344126	0.83192	0	an enzyme in main pathway of synthesis of 5-aminolevulinate, possibly glutamyl-tRNA dehydrogenase [b1209]	A_07_P006998
b0511	ybbW	-0.113558	0.895194	-0.0122385	-0.887677	0.107306	-2.2148	-0.0021945	0.973603	-0.82519	1.66635	2.40767	0.765389	-0.253213	0.830368	-0.416281	0	0	putative transport protein [b0511]	A_07_P016343
b1146	ymfT	-0.561726	-1.07632	-0.430901	-2.33483	0.123128	-0.234627	-0.856129	0.054204	0.380102	0.50152	-0.441717	-0.0380192	1.28105	-0.0113577	-0.422386	1.89851	0	orf, hypothetical protein [b1146]	A_07_P006683
b2897	ygfY	-0.360065	-1.01171	-0.128801	0.588932	-0.253864	1.00748	-0.233102	0.299402	0.323621	0.29811	1.23856	0.701712	-0.039937	0.640824	-0.436963	0.858861	0	orf, hypothetical protein [b2897]	A_07_P006453
b3711	yidZ	1.29667	0.499022	-5.95135	1.2976	-1.08627	0.441052	-0.788867	0.0267868	0.124441	1.72182	0.0418987	-0.283206	0.17849	-0.0225198	-0.383174	0.923295	0	putative transcriptional regulator LYSR-type [b3711]	A_07_P005476
b3142	yraH	-0.294037	-0.720186	-2.34459	-0.0482545	0.168584	0.899513	-0.647696	0.210148	0.234158	0.689061	0.171238	-0.755591	0.149047	-0.0350117	-0.306342	0.176272	0	putative fimbrial-like protein [b3142]	A_07_P000434
b2168	fruK	0.491068	-0.737068	0.193552	-0.538881	0.353905	-0.997266	-0.047485	1.10919	0.952567	-0.518355	0.354026	3.8446	2.02112	1.5651	-0.80629	1.00173	0	fructose-1-phosphate kinase [b2168]	A_07_P000638
b1288	fabI	-0.277594	-0.712296	0.0804405	-0.480085	0.262282	1.22343	-0.22545	0.869643	0.138618	-0.134403	0.872695	-0.931061	0.563051	0.237474	-0.231462	0.0997586	0	enoyl- [b1288]	A_07_P014421
b2557	purL	-0.0242958	-0.990511	0.164692	-0.594285	-0.279067	1.41262	-0.344693	0.319839	0.262686	4.05431	0.928705	-1.13414	-5.532	0.0942724	-0.219483	0	0	phosphoribosylformyl-glycineamide synthetase = FGAM synthetase [b2557]	A_07_P019686
b2325	yfcL	-0.201731	-0.575329	0.163561	0.00581837	-0.00691509	1.98405	-0.122919	0.838948	0.298701	3.15037	1.03741	-0.467669	-1.04981	0.426849	-0.274884	0	0	orf, hypothetical protein [b2325]	A_07_P013913
b2599	pheA	-1.60702	0.0736923	0.246151	-1.74915	0.0873852	0.696962	-0.589788	0.883534	-0.0596495	0.701462	-0.0565081	0.848433	-1.37882	0.403952	-0.49687	0	0	chorismate mutase-P and prephenate dehydratase [b2599]	A_07_P019872
b0833	yliE	-0.286206	-0.130831	0.153971	-1.08003	-0.297819	1.42544	-0.328182	0.597901	0.183659	1.7684	0.761969	-1.22336	-0.921347	0.0800409	-0.204112	0	0	orf, hypothetical protein [b0833]	A_07_P004620
b3862	yihG	-0.846396	0.0775776	-0.383604	-0.0711327	0.0580339	1.18117	-0.233104	0.396539	0.370605	2.61356	1.05818	-0.415069	-0.737565	0.352565	-0.292834	2.24101	0	putative endonuclease [b3862]	A_07_P019094
b1382	ynbE	-0.322974	-0.818226	-0.382164	-0.27593	-0.0947199	0.38315	-0.378803	0.397302	0.384737	0.059412	0.605659	-0.363544	0.454092	0.256038	-0.317421	0.423219	0	orf, hypothetical protein [b1382]	A_07_P014888
b1905	ftnA	-0.532569	-0.592245	0.0586987	0.633551	0.148973	2.68025	-0.0567184	0.500851	0.362427	0.452497	1.48174	0.0123997	-1.1691	0.589354	-0.323036	1.19103	0	cytoplasmic ferritin [b1905]	A_07_P016193
b1147	ymfL	-0.884687	-1.10553	-0.18643	-2.60877	0.139799	-0.421227	-0.929122	0.407364	0.0910702	0.613141	-0.777572	-0.207447	1.39006	-0.121646	-0.403738	1.9253	0	orf, hypothetical protein [b1147]	A_07_P006687
b3489		-0.722888	-1.47508	0.287363	-0.17542	-0.392467	0.0301218	-0.495699	0.200601	0.704246	0.120824	0.11379	-0.395421	0.301445	0.155804	-0.325751	#N/A	0	orf, hypothetical protein [b3489]	A_07_P007381
b2905	gcvT	-1.3398	0.0570316	0.646248	-0.139171	0.0614071	-1.58798	-0.142857	-0.108922	-0.287866	3.74174	2.47358	0.877785	0.203986	0.738645	-0.440751	0.659616	0	aminomethyltransferase [b2905]	A_07_P006491
b1073	flgB	-0.241817	-0.435209	0.217577	0.397591	-0.0559731	2.45959	-0.0235664	0.358833	-0.0115395	0.382212	2.08295	0.154646	-2.12359	0.646223	-0.334895	0	0	flagellar biosynthesis, cell-proximal portion of basal-body rod [b1073]	A_07_P001568
b1970	yedX	-0.505028	0.0229797	-0.254343	-0.496854	0.0768614	-0.32381	-0.231277	0.490702	0.172045	-0.526028	1.14138	-0.32176	1.1343	0.370591	-0.300934	2.96511	0	orf, hypothetical protein [b1970]	A_07_P015207
b3341	rpsG	-1.42409	-1.03012	-0.4744	-0.10965	-0.499023	0.486565	-0.707457	-0.128282	-0.0612803	1.05244	0.540629	0.312046	-1.21021	0.165778	-0.436617	1.12606	1	30S ribosomal subunit protein S7, initiates assembly [b3341]	A_07_P017731
b1199	dhaL	0	-1.39986	-0.227303	-0.815484	-0.230455	-0.0444298	-0.53462	0.644898	0.748236	-1.23428	-0.526877	0.274302	1.19054	0.28514	-0.40988	0.873751	0	putative dihydroxyacetone kinase [b1199]	A_07_P006948
b3524	yhjG	-0.692451	-0.130253	0.368961	-2.67119	-0.232142	-1.13723	-0.671415	-0.630766	-0.197262	-2.0953	1.28059	0.290998	0.197886	0.18589	-0.428652	0	0	orf, hypothetical protein [b3524]	A_07_P007551
b1943	fliK	-0.311275	0.295523	1.11298	-0.571548	0.101131	3.41742	0.125362	0.342254	-0.264333	3.44987	2.7625	-0.0558586	-3.22493	0.69614	-0.285389	0.371832	1	flagellar hook-length control protein [b1943]	A_07_P015076
b1981	shiA	-1.5861	-0.248589	-0.0341492	0.298046	0.122023	2.4457	-0.289754	0.706826	0.140558	1.29549	0.746892	0.480309	0.231456	0.518646	-0.4042	0	0	putative transport protein, shikimate [b1981]	A_07_P015254
b3614	yibQ	-0.871328	-0.592579	-0.456119	-0.71207	-0.147844	1.20464	-0.555988	0.383264	-0.0110378	1.70675	0.396901	-0.494531	-1.1014	0.0686491	-0.312318	2.82556	1	orf, hypothetical protein [b3614]	A_07_P017013
b1196	ycgY	-0.892755	0.03475	-0.718205	-0.710638	-0.929347	-1.48185	-0.643239	0.454759	-0.0487499	-2.41976	0.0961714	-0.284065	1.31771	0.0545287	-0.348884	1.86292	0	orf, hypothetical protein [b1196]	A_07_P006932
b0553	nmpC	-0.196457	-0.802696	-0.262236	-1.43034	-0.0921726	0.932463	-0.556781	-0.235734	0.0717011	-2.47001	0.922579	0.258417	-0.333202	0.254241	-0.405511	0.940611	0	outer membrane porin protein; locus of qsr prophage [b0553]	A_07_P016526
b1729	ydjN	2.00779	-0.61282	0.163418	-0.476462	-1.40069	1.7639	-0.0637531	1.29778	0.0297832	3.12808	0.89978	-0.103115	0.310319	0.531057	-0.297405	0.227277	1	part of a kinase [b1729]	A_07_P018691
b3073	ygjG	-0.200811	0.394146	-0.368359	-1.50946	-0.88965	-3.39374	-0.514828	1.56757	-0.670004	0.000709534	-0.0279255	-0.0106735	-1.23212	0.214742	-0.364785	0.401986	0	probable ornithine aminotransferase [b3073]	A_07_P000092
b3745	viaA	0.0849028	-0.706339	0.0616474	-0.52165	-0.216609	-0.467811	-0.25961	0.684227	0.473134	-1.32637	0.476395	1.46732	0.362312	0.77527	-0.51744	0	0	orf, hypothetical protein [b3745]	A_07_P005646
b1535	ydeH	0.271987	-0.0432262	-0.275394	0.88027	0.327012	0.218724	0.23213	1.2847	0.544269	1.87066	1.2732	-0.870353	-0.0940495	0.557955	-0.162913	0.788452	0	orf, hypothetical protein [b1535]	A_07_P020322
b2844	yqeF	-0.771031	-0.10791	0.492004	-2.10749	-0.292974	-1.4913	-0.55748	0.881942	-0.339623	-0.49336	0.190726	1.85399	-1.72794	0.646759	-0.602119	0.134843	0	putative acyltransferase [b2844]	A_07_P006203
b4348	hsdS	-0.542895	-0.846563	-0.985893	-0.705032	-0.0619173	1.53137	-0.62846	-0.245668	0.169674	2.88202	0.59577	-0.0397148	-2.39582	0.120015	-0.374238	2.36976	0	specificity determinant for hsdM and hsdR [b4348]	A_07_P017440
b1922	fliA	-0.376404	-0.334286	1.02507	-0.245651	-0.146696	1.84285	-0.0155941	0.12418	-0.151945	0.496497	2.38408	-0.236198	-1.47555	0.530029	-0.272811	0.369268	0	flagellar biosynthesis; alternative sigma factor 28; regulation of flagellar operons [b1922]	A_07_P014973
b3012	dkgA	0.417076	0.480454	-0.0970211	-1.61569	-0.116833	-3.07159	-0.186402	1.22812	0.153894	-2.74804	0.460168	0.93994	0.031373	0.69553	-0.440966	0	0	orf, hypothetical protein [b3012]	A_07_P012193
b0549	ybcO	0.491057	-0.61709	-5.06217	0.0476222	0.0799708	-0.117274	-1.01212	0.243358	-0.0140629	0.0995069	-0.864537	-2.30582	0.256034	-0.735267	-0.138428	1.20807	0	orf, hypothetical protein [b0549]	A_07_P016514
b1148	ymfM	-0.417229	-0.684052	-0.274708	-2.96838	-0.431733	-0.389271	-0.95522	0.0868359	0.26371	0.138092	-0.842393	0.171202	1.6629	-0.0801613	-0.437529	1.94928	0	orf, hypothetical protein [b1148]	A_07_P006694
b1625	cnu	0.43328	0.259035	0.410894	0.323161	-0.117953	1.55951	0.261683	1.29762	-0.0809555	2.50684	1.93932	-0.994705	0.999476	0.540319	-0.139318	0.203198	0	orf, hypothetical protein [b1625]	A_07_P020756
b0136	yadK	0.0247931	0.0534487	-0.749188	-0.922516	0.334506	0.211303	-0.251791	0.788927	-0.136851	-0.489764	0.961058	-0.728191	0.805044	0.221236	-0.236513	0.499697	0	putative fimbrial protein [b0136]	A_07_P002643
b1745	astB	-0.883566	2.6434	0.4142	-1.99498	-0.240444	-5.28854	-0.0122786	1.40401	-0.732391	-0.616072	1.65109	1.27072	0.60225	0.898358	-0.455318	1.02508	0	orf, hypothetical protein [b1745]	A_07_P018771
b0643	ybeL	0.28663	-0.247181	-0.0814896	-1.31551	-0.249852	-2.71706	-0.321482	0.567388	0.400442	-2.99106	0.4222	2.18189	1.00028	0.89298	-0.607231	0.382482	0	putative alpha helical protein [b0643]	A_07_P009784
b0584	fepA	-2.30793	0.505897	0.489279	0.954006	0.26473	1.7454	-0.018804	0.201911	-0.0600252	3.41258	2.1475	-0.159381	-4.31535	0.532502	-0.275653	0	1	outer membrane receptor for ferric enterobactin [b0584]	A_07_P016680
b1302	puuE	-2.05158	0.444873	0.0570374	-1.25047	-0.420688	-5.4831	-0.644165	1.42235	-1.076	1.38154	0.0609417	0.818358	0.635053	0.306411	-0.475288	0.596008	0	4-aminobutyrate aminotransferase [b1302]	A_07_P014491
b1901	araF	-0.85944	-0.0990696	-0.489935	-2.16844	-0.112296	-1.72833	-0.745837	-0.0498447	-0.263873	-0.583895	0.413465	0.798039	0.207188	0.224447	-0.485142	1.12194	1	L-arabinose-binding periplasmic protein [b1901]	A_07_P016171
b4259	holC	-0.387241	-0.407028	-0.60004	-0.895463	-0.0417414	-0.659056	-0.466303	0.347651	-0.23291	-1.11458	0.821937	0.108369	0.196265	0.261262	-0.363782	2.39473	0	DNA polymerase III, chi subunit [b4259]	A_07_P003845
b0408	secD	-0.431807	-0.544266	-0.269772	-0.597218	-0.880691	0.23035	-0.544751	0.272597	-0.109846	0.170011	0.535035	0.3873	0.356958	0.271271	-0.408011	2.32478	0	protein secretion; membrane protein, part of the channel [b0408]	A_07_P021151
b0294	matA	0.329477	0.0833435	-0.349019	0.0789766	-1.25484	-0.348371	-0.222412	0.993569	0.324175	0.378004	0.345284	-0.657545	-0.627746	0.251371	-0.236892	0.238841	0	putative regulator [b0294]	A_07_P008164
b2552	hmp	0.139792	-0.365444	0.0957947	-0.681096	0.0228109	1.32853	-0.157628	1.37397	0.460506	-0.652959	0.0203047	0.32165	1.5247	0.544109	-0.350869	0.700059	0	dihydropteridine reductase, ferrisiderophore reductase activity [b2552]	A_07_P019661
b2483	hyfC	-1.95441	-1.02541	-3.81089	1.67671	0.581177	-0.129685	-0.906564	-1.00726	1.01056	1.24373	-0.406103	-0.622277	-0.687621	-0.256269	-0.325147	0.0609953	0	hydrogenase 4 membrane subunit [b2483]	A_07_P013474
b1654	grxD	-0.213264	-0.847794	-0.380352	0.268443	0.26832	1.04349	-0.180929	1.02886	0.0892677	0.0905161	0.65517	-0.617813	0.301147	0.288872	-0.2349	0.110602	1	orf, hypothetical protein [b1654]	A_07_P018331
b1138	ymfE	-1.13623	-0.65844	0.49519	-0.896589	-0.237452	-0.462983	-0.486704	0.0491161	0.194647	0.115126	0.61207	0.431524	-0.301793	0.321839	-0.404272	1.52546	0	orf, hypothetical protein [b1138]	A_07_P006641
b1902	ftnB	-0.681882	-0.450649	-0.433832	0.655971	0.00605297	0.457546	-0.180868	0.566313	0.473199	0.0304918	0.729768	1.01758	1.59299	0.696714	-0.438791	0.368773	1	ferritin-like protein [b1902]	A_07_P016180
b1918	yecS	-0.146476	0.311581	0.322744	-1.50375	-0.0514641	0.602886	-0.213472	0.629325	-0.332794	-0.846314	1.37037	0.00139427	-0.0821028	0.417073	-0.315273	0.736124	0	putative transport system permease protein [b1918]	A_07_P014955
b0135	yadC	-0.0496345	0.0747976	-1.15503	-0.157909	-0.053956	0.912272	-0.268346	0.545487	0.0659547	0.783355	0.889071	-0.69737	0.621108	0.200786	-0.234566	0.413536	0	putative fimbrial-like protein [b0135]	A_07_P002639
b1722	ydiY	-1.40073	-0.138258	-0.145836	-1.13591	0.189532	1.84807	-0.52624	0.503979	0.0160427	2.05226	0.201177	-0.884476	-0.885527	-0.0408194	-0.24271	0	0	orf, hypothetical protein [b1722]	A_07_P018658
b2626	yfjJ	-0.144013	-0.337868	-0.0316682	0.433416	0.108728	-0.404959	0.00571909	1.68475	0.587109	-0.340816	0.0397019	-0.548581	0.395827	0.440745	-0.217513	1.31773	0	orf, hypothetical protein [b2626]	A_07_P020002
b1707	ydiV	-0.729196	-0.0610008	-0.199938	0.11126	0.129325	1.10781	-0.14991	0.587864	0.516749	1.64197	0.735614	0.485442	1.74749	0.581417	-0.365664	0	0	orf, hypothetical protein [b1707]	A_07_P018587
b3904	rhaB	0.0775821	-0.393616	-1.63311	0.158868	-1.52253	0.427488	-0.662562	-0.0316305	0.173516	0.286115	0.155067	0.115852	-0.623611	0.103201	-0.382881	0.983658	0	rhamnulokinase [b3904]	A_07_P019300
b0544	ybcK	-0.124719	0.104329	0.530434	-0.577389	0.138584	0.239782	0.0142477	1.28749	0.470377	1.92649	0.560068	-0.355406	-0.981768	0.490632	-0.238192	0	0	orf, hypothetical protein [b0544]	A_07_P016486
b1505	ydeT	-0.611021	1.10609	-0.34183	2.68372	-0.987974	0.167643	0.369798	2.3633	0.162009	1.22861	0.858999	-1.9774	0.668569	0.351726	0.00903565	1.62199	0	putative outer membrane protein [b1505]	A_07_P009612
b3122		-0.431016	-0.855726	-0.266737	0.28508	-0.329327	0.562248	-0.319545	0.36072	0.251528	0.15485	0.7016	0.389151	0.378643	0.42575	-0.372647	#N/A	0	orf, hypothetical protein [b3122]	A_07_P000340
b4210	ytfF	-0.722065	-0.157221	-1.17398	-0.512364	-0.217464	0.909543	-0.556619	0.131139	-0.295907	-1.10972	0.767014	0.448898	0.245947	0.262786	-0.409702	0.692147	0	putative transmembrane subunit [b4210]	A_07_P003602
b3918	cdh	-0.0310202	-0.672518	-2.85583	-0.601382	-0.0055809	1.39169	-0.833266	-0.337794	-0.175836	0.976697	0.285928	-1.18487	0.505798	-0.353142	-0.240062	2.07983	1	CDP-diacylglycerol phosphotidylhydrolase [b3918]	A_07_P019370
b1917	yecC	-0.190623	0.291592	0.38077	-1.43489	-0.0232668	0.604602	-0.195283	0.616118	-0.31154	-0.304041	1.38078	-0.117079	-0.229822	0.392069	-0.293676	1.0891	0	putative ATP-binding component of a transport system [b1917]	A_07_P014947
b2500	purN	0.0129118	-0.153391	0.161957	0.045989	0.341122	1.8332	0.0817177	0.787618	0.442145	5.02098	1.27872	-1.04799	-3.79347	0.365125	-0.141704	0.366797	0	phosphoribosylglycinamide formyltransferase 1 [b2500]	A_07_P013559
b0957	ompA	0.0956574	-0.30163	0.0686665	0.486391	0.044075	0.634994	0.078632	0.792295	0.458069	-0.491204	1.24755	-0.574749	1.21209	0.48079	-0.201079	0.309307	0	outer membrane protein 3a [b0957]	A_07_P005234
b1632	rsxE	-0.580689	-0.451286	0.322556	-0.841171	0.208041	1.4362	-0.26851	0.332676	0.149958	3.35174	0.970287	0.00261497	-2.01858	0.363884	-0.316197	0.440132	0	orf, hypothetical protein [b1632]	A_07_P020793
b3926	glpK	-1.21797	0.0339813	0.43857	-2.53534	0.178603	-2.10537	-0.620431	0.455914	-0.101961	1.19034	0.0360842	-4.58799	1.39603	-1.04949	0.214528	1.48387	0	glycerol kinase [b3926]	A_07_P019409
b1049	mdoH	-0.390998	-0.41399	0.254841	-0.772073	0.0625448	-0.16139	-0.251935	0.834376	-0.125752	0.413551	0.78417	0.0617228	-0.128609	0.388629	-0.320282	1.27344	0	membrane glycosyltransferase; synthesis of membrane-derived oligosaccharide [b1049]	A_07_P001457
b4119	melA	0.110965	0.0815201	0.5511	-0.375274	0.362585	-1.59744	0.146179	1.35749	-0.215574	-0.383613	1.54439	3.78868	-3.46033	1.61875	-0.736283	0.749334	0	alpha-galactosidase [b4119]	A_07_P011333
b2047	wcaJ	0.029923	-0.00908565	-0.050427	-0.340815	-0.153528	0.111205	-0.104786	1.81558	-0.231906	-0.2846	0.34391	-0.315832	0.409818	0.402939	-0.253863	0.143134	0	putative colanic acid biosynthsis UDP-glucose lipid carrier transferase [b2047]	A_07_P015554
b1980		-0.636678	-0.0455022	-0.0279646	0.229571	0.0733871	1.95897	-0.0814373	0.390588	0.67414	-0.0927391	0.932899	-0.550319	-0.362036	0.361827	-0.221632	#N/A	0	orf, hypothetical protein [b1980]	A_07_P015247
b1947	fliO	-0.163373	0.0733776	0.991272	-0.496351	0.157908	3.14197	0.112567	-0.0308723	-0.150507	3.9016	2.75168	-1.16918	-3.7502	0.350279	-0.118856	0	1	flagellar biosynthesis [b1947]	A_07_P015100
b2476	purC	0.148866	-0.463604	0.0774879	-0.0451202	0.0995731	2.17715	-0.0365595	0.614924	0.325094	4.98532	1.17836	-1.60091	-3.45074	0.129368	-0.0829637	0.0187631	0	phosphoribosylaminoimidazole-succinocarboxamide synthetase = SAICAR synthetase [b2476]	A_07_P013440
b1744	astE	-1.09726	2.79772	0.342943	-2.27636	0.0256748	-5.4865	-0.0414556	1.17062	-0.778943	0.158641	1.69695	1.28566	0.755615	0.84357	-0.442513	0.38442	0	orf, hypothetical protein [b1744]	A_07_P018767
b4104	phnE	-0.452532	-0.303627	0.185795	-0.922505	1.19072	-0.333596	-0.0604305	0.45144	1.71405	0.347609	-0.141864	-2.48142	-0.104864	-0.114449	0.0270093	0	0	membrane channel protein component of Pn transporter [b4104]	A_07_P011257
b3183	obgE	-0.652295	-0.291437	-0.332148	-0.231884	0.306559	-0.0573282	-0.240241	0.787642	-0.106175	1.36489	0.801066	0.525542	-1.49688	0.502019	-0.37113	3.43461	0	putative GTP-binding factor [b3183]	A_07_P012391
b0436	tig	-1.04782	-0.263371	-0.234978	-0.185556	0.352773	0.591743	-0.275791	0.554233	-0.0451651	2.39648	0.86604	-0.400106	-1.41053	0.24375	-0.259771	3.61952	1	trigger factor; a molecular chaperone involved in cell division [b0436]	A_07_P021295
b1651	gloA	-0.770617	0.0889225	0.0329609	-0.866096	0.0844078	-0.194362	-0.286084	0.391721	-0.136341	-1.21776	1.08142	-0.659737	0.320048	0.169265	-0.227675	0.27884	0	lactoylglutathione lyase [b1651]	A_07_P020890
b2705	srlD	-1.14555	1.41197	-0.0530167	-1.91094	-0.314756	-1.06147	-0.402459	0.675476	-0.788698	-0.0620651	1.10054	-1.51422	-2.0556	-0.131727	-0.135366	0.376703	0	glucitol [b2705]	A_07_P001971
b3006	exbB	-0.681803	0.223101	0.212585	-0.345957	0.115896	2.18756	-0.0952354	0.441898	0.438248	3.26931	1.02531	-0.337664	-1.44737	0.391948	-0.243592	2.52078	0	uptake of enterochelin; tonB-dependent uptake of B colicins [b3006]	A_07_P012163
b2126	yehU	-0.958035	-0.737	-0.0304737	-1.71297	-0.138416	-0.655881	-0.715379	0.303254	0.285288	0.618982	-0.544701	0.659117	-0.51065	0.17574	-0.445559	0	1	putative 2-component sensor protein [b2126]	A_07_P003391
b3417	malP	0.544836	0.579309	-0.0304775	-0.553313	0.163515	-2.41531	0.140774	0.197819	-0.172726	-0.692096	2.58303	1.92283	0.138824	1.13274	-0.495982	0.314686	0	maltodextrin phosphorylase [b3417]	A_07_P018111
b1482	osmC	0.775275	0.308952	-0.149179	-0.149048	-0.490176	-2.5734	0.0591648	1.14178	-0.412789	-2.43294	1.63284	0.0475864	1.6719	0.602356	-0.271596	0.292961	0	osmotically inducible protein [b1482]	A_07_P009499
b0761	modE	-0.273135	-0.738222	-0.417562	-0.127645	-0.566606	0.48875	-0.424634	0.409395	-0.16274	-0.293753	0.654846	0.0356121	0.897818	0.234278	-0.329456	0.00594882	0	molybdate uptake regulatory protein [b0761]	A_07_P004260
b1284	yciT	-0.736244	-0.217121	0.255291	-0.366669	0.107553	0.79232	-0.191438	0.735805	0.0934134	0.409839	0.770944	0.0150032	1.23653	0.403791	-0.297615	0	0	putative DEOR-type transcriptional regulator [b1284]	A_07_P014403
b1518	lsrG	0.559129	0.541159	0.587263	-0.753217	0.10316	-6.13518	0.207499	0.796989	0.0103273	0.167739	1.989	0.432026	0.353171	0.807087	-0.299794	0.785162	0	orf, hypothetical protein [b1518]	A_07_P020239
b1614	ydgA	-0.748253	0.508986	0.184149	-0.905829	0.0115519	-1.33817	-0.189879	0.637552	-0.0346804	-1.43816	1.0012	-0.337791	1.08372	0.31657	-0.253225	0	0	orf, hypothetical protein [b1614]	A_07_P020702
b2642	yfjW	-0.346851	-0.125618	0.0656223	0.315063	-0.147893	1.57825	-0.0479353	0.384995	0.641701	3.89329	1.00017	-0.418868	-3.87511	0.401999	-0.224967	0	0	orf, hypothetical protein [b2642]	A_07_P020076
b1300	puuC	-2.32975	0.789996	0.244637	-1.01033	-0.498538	-4.78292	-0.560797	1.40286	-0.672491	1.21504	-0.244679	1.00968	0.557609	0.373843	-0.46732	0.800577	0	aldehyde dehydrogenase, prefers NADP over NAD [b1300]	A_07_P014482
b0804	ybiX	-2.15429	0.331427	0.168167	0.163415	0.0557461	1.23852	-0.287107	-0.898265	-0.334061	1.6059	2.53524	-0.159161	-3.11096	0.285938	-0.286523	0.466369	0	putative enzyme [b0804]	A_07_P004475
b2181	yejG	0.206926	0.00570106	0.225006	-0.693647	0.33011	-0.264894	0.0148191	0.337939	0.607738	-0.790875	1.26247	2.25413	0.0553551	1.11557	-0.550375	0.43057	1	orf, hypothetical protein [b2181]	A_07_P000703
b0076	leuO	-0.237759	0.402814	0.0514693	0.213861	0.276561	-0.276461	0.141389	1.70554	0.263253	0.256486	0.616918	-0.0840311	2.12067	0.625419	-0.242015	0	0	probable transcriptional activator for leuABCD operon [b0076]	A_07_P011063
b3617	kbl	-0.359949	-0.926699	-0.532469	-0.543783	-0.654814	-1.05746	-0.603543	0.11659	-0.0968056	-1.83286	0.330607	0.433254	2.01146	0.195911	-0.399727	1.36513	0	2-amino-3-ketobutyrate CoA ligase [b3617]	A_07_P017030
b0655	gltI	-0.802463	-0.171227	-0.207863	-0.103203	-0.734075	-0.25682	-0.403766	0.255674	-0.0782919	-0.473039	0.765354	1.8293	-0.611367	0.693009	-0.548388	1.35644	0	putative periplasmic binding transport protein [b0655]	A_07_P009841
b2172	yeiQ	-0.304825	-0.417812	0.0860634	-0.243296	-0.0189705	-0.450808	-0.179768	0.547484	0.42421	2.01631	0.641595	1.75367	-1.17802	0.841741	-0.510754	2.01533	1	putative oxidoreductase [b2172]	A_07_P000660
b0585	fes	-2.379	0.909967	0.00343895	-0.562428	0.0560293	1.58007	-0.394399	0.0332489	-0.505765	0.983457	1.44093	-2.19956	-2.64982	-0.307788	-0.0433053	0.353115	0	enterochelin esterase [b0585]	A_07_P016684
b0801	ybiC	-0.356766	0.348387	0.022337	-0.839552	-0.063694	1.08007	-0.177858	1.09618	-0.274574	-0.00425434	0.793591	0.718199	1.73875	0.583349	-0.380604	0.846639	0	putative dehydrogenase [b0801]	A_07_P004457
b3225	nanA	-0.507168	-0.130713	-0.725132	-0.0727472	-0.706462	-0.0982656	-0.428444	0.699144	-0.380984	-0.364059	0.542793	-3.06657	-2.06103	-0.551403	0.0614794	0.622525	0	N-acetylneuraminate lyase [b3225]	A_07_P012599
b1203	ychF	-0.472271	-0.195936	0.195889	-0.206779	0.0375156	1.57609	-0.128316	1.11009	-0.234765	2.0714	0.886015	-1.78101	-0.640326	-0.00491858	-0.061699	0.342537	0	putative GTP-binding protein [b1203]	A_07_P006968
b1796	yoaG	-0.707728	0.155071	-0.188374	-0.215545	0.0806351	-0.837144	-0.175188	0.312207	0.352385	-0.677115	0.955439	0.838284	1.32186	0.614578	-0.394883	0.41388	1	orf, hypothetical protein [b1796]	A_07_P015671
b1692	ydiB	0.162445	-0.157979	0.277104	-0.291445	0.000409603	-0.27846	-0.00189324	1.42656	0.175116	0.71418	0.536897	0.00460577	0.94826	0.535794	-0.268844	0.6374	0	putative oxidoreductase [b1692]	A_07_P018515
b0530	sfmA	-0.665515	0.485641	-0.897421	0.0704293	0.0374234	-2.82607	-0.193889	1.46038	0.333536	0.0835056	-0.238295	0.253361	-0.390664	0.452245	-0.323067	0.49542	0	putative fimbrial-like protein [b0530]	A_07_P016437
b3751	rbsB	-0.388069	0.475117	0.817068	-0.517633	-0.0420017	-0.397236	0.0688961	1.34598	0.12146	1.33016	0.871651	1.04984	-2.41925	0.847231	-0.389168	0.25675	0	D-ribose periplasmic binding protein [b3751]	A_07_P005677
b2663	gabP	-1.6278	2.78354	0.423376	-1.84814	-0.384864	-2.05817	-0.130777	0.661416	-0.846993	0.305438	1.91839	0.710629	-0.720496	0.61086	-0.370819	0.731863	0	transport permease protein of gamma-aminobutyrate [b2663]	A_07_P020166
b0901	ycaK	-0.542756	-0.465497	0.329993	-0.651828	0.047514	0.424803	-0.256515	-0.0271792	0.34532	0.200625	1.02883	-1.01472	0.312185	0.083063	-0.169789	0	0	orf, hypothetical protein [b0901]	A_07_P004952
b1629	rsxC	-0.47826	-0.504761	0.408552	-1.3761	0.114251	0.455425	-0.367264	0.596705	-0.22837	3.1	0.64397	-0.712849	-0.73496	0.0748642	-0.221064	0.183335	0	putative membrane protein [b1629]	A_07_P020776
b1694	ydiF	-0.0776153	0.274722	0.43837	-0.892997	0.033278	0.341772	-0.0448486	0.99612	1.07982	0.248656	-0.101822	-0.0757146	-0.159271	0.474602	-0.259725	0.00575442	0	putative enzyme [b1694]	A_07_P018523
b3509	hdeB	1.60037	-0.00563812	0.782085	1.16784	0.0548162	-2.6964	0.719895	2.67749	0.631746	-1.4913	0.952713	0.585475	-4.19523	1.21186	-0.245981	0.193615	0	orf, hypothetical protein [b3509]	A_07_P007477
b2049	cpsB	-0.352078	-0.143167	-0.782888	0.120844	-0.261554	0.616552	-0.283769	1.33492	0.105422	-0.00416708	-0.196022	-0.775782	0.34549	0.117136	-0.200452	0.337938	0	mannose-1-phosphate guanyltransferase [b2049]	A_07_P015565
b2703	srlE	-0.910514	0.532583	0.190493	-1.70045	0.0902595	-1.60485	-0.359526	0.568549	-0.412641	-1.43201	0.859219	1.25063	0.829628	0.566438	-0.462982	0.271402	0	PTS system, glucitol/sorbitol-specific IIB component and second of two IIC components [b2703]	A_07_P001964
b0897	ycaC	0.95608	0.677181	0.423777	-2.26033	-0.311515	-1.98969	-0.102961	1.39349	-0.331943	-2.49883	0.720184	1.00394	-0.725415	0.696418	-0.39969	0.824931	0	orf, hypothetical protein [b0897]	A_07_P004935
b0043	fixC	-0.521451	-0.597088	0.452182	-1.68238	-0.519403	0.280038	-0.573628	0.0443602	0.0290194	-0.800519	0.295717	0.00515175	0.369915	0.0935621	-0.333595	0	0	flavoprotein; electron transport [b0043]	A_07_P010905
b2372	yfdV	0.112106	-0.713282	-0.682542	-0.244549	-1.80262	0.600668	-0.666177	0.408823	-0.502484	-0.68394	0.183843	1.05258	0.436527	0.28569	-0.475934	0.1119	0	putative receptor protein [b2372]	A_07_P014141
b4359	mdoB	-0.813208	-0.44735	0.216196	-2.04159	0.0333815	-1.15149	-0.610513	0.31318	-0.110265	-0.280279	0.0512791	-0.264187	-1.09236	-0.00249815	-0.304007	1.86776	1	phosphoglycerol transferase I [b4359]	A_07_P017491
b1949	fliQ	-0.157948	0.219988	1.04046	-0.210424	0.110096	3.55324	0.200434	-0.0706825	0.00393105	5.3497	2.74818	-1.03004	-3.98671	0.412848	-0.106207	0.6648	1	flagellar biosynthesis [b1949]	A_07_P015108
b1388	paaA	-1.4302	-0.317793	-0.750302	-1.23286	0.0807357	-1.12873	-0.730084	0.442187	-0.28787	-1.11738	-0.268729	2.93637	-1.91823	0.705488	-0.717786	0.331225	0	orf, hypothetical protein [b1388]	A_07_P009042
b2964	nupG	-0.528311	-0.66676	0.236702	-0.212344	-0.373536	-0.156337	-0.30885	0.100402	0.40769	-1.36346	0.640327	1.16721	2.007	0.578906	-0.443878	0.142049	0	transport of nucleosides, permease protein [b2964]	A_07_P011964
b0160	dgt	-0.414051	0.158924	0.0479679	-0.0900698	-0.0605221	0.880845	-0.0715502	0.470917	-0.00222969	-1.09182	1.38698	0.586296	1.03981	0.61049	-0.34102	1.53722	0	deoxyguanosine triphosphate triphosphohydrolase [b0160]	A_07_P002763
b1768	pncA	-0.507979	-0.0685844	0.111422	-0.955738	0.164138	0.218923	-0.251348	0.73635	-0.0524664	1.18321	0.631704	-0.69745	-0.109421	0.154535	-0.202942	0	0	orf, hypothetical protein [b1768]	A_07_P018890
b4260	pepA	-0.408872	0.28368	0.0467586	-0.669175	-0.154227	-0.347155	-0.180367	0.41428	-0.21707	-1.26874	1.33128	0.34023	0.211863	0.46718	-0.323774	1.39067	1	aminopeptidase A/I [b4260]	A_07_P003848
b0741	pal	-0.47264	-0.788984	-0.312099	-0.143696	-0.19743	1.3529	-0.38297	0.28115	-0.0480747	0.425159	0.682703	0.203545	0.086236	0.279831	-0.3314	0.908075	0	peptidoglycan-associated lipoprotein [b0741]	A_07_P010223
b4006	purH	0.27293	-0.33506	0.125639	-0.0466948	0.35167	1.73123	0.0736969	0.855094	0.0621662	3.68864	1.3637	-0.78149	-5.09587	0.374866	-0.150585	1.05811	0	phosphoribosylaminoimidazolecarboxamideformyltransferase = AICAR formyltransferase; IMP cyclohydrolase [b4006]	A_07_P008693
b4280	yjhC	-0.0441866	0.455536	0.645535	-0.867292	-0.0567026	0.26192	0.0265778	1.57004	-0.14311	2.94544	0.711762	-2.50234	-2.64371	-0.0909111	0.0587445	1.0681	0	putative dehydrogenase [b4280]	A_07_P003931
b1299	puuR	-1.15505	0.554216	0.223501	-0.384492	0.0718889	-1.83465	-0.137987	0.926709	0.0517302	0.510757	0.666195	-0.0134687	0.535471	0.407791	-0.272889	0.0367637	0	orf, hypothetical protein [b1299]	A_07_P014480
b1941	fliI	-0.0518484	0.514175	1.62394	-0.615591	0.190919	3.69111	0.332319	0.350945	-0.127597	3.25537	2.81923	-0.228094	-2.95148	0.703621	-0.185651	0.0468093	1	flagellum-specific ATP synthase [b1941]	A_07_P015066
b4002	zraP	0.314646	-0.433254	-0.579334	-1.45284	-0.683884	-1.8971	-0.566934	0.0946026	0.0595627	-1.82847	0.183519	-0.0061512	1.64382	0.0828832	-0.324909	0.948262	0	orf, hypothetical protein [b4002]	A_07_P008674
b1667	ydhR	-0.681242	-0.39616	0.00926399	-0.280053	0.0245762	0.490126	-0.264723	-0.23005	0.998873	-0.38935	0.46487	0.0708256	1.70979	0.326129	-0.295426	0.00233889	0	orf, hypothetical protein [b1667]	A_07_P018387
b0044	fixX	-0.626792	-0.637697	-0.311895	-1.41172	-0.0713987	0.441886	-0.611901	0.326056	-0.059392	-0.923443	-0.0794015	0.479325	0.219573	0.166647	-0.389274	0.230635	0	putative ferredoxin [b0044]	A_07_P010908
b0480	ushA	-0.625358	-0.000881195	-0.0163593	-0.677217	0.080842	0.0461082	-0.247795	0.6442	0.223521	-1.7219	0.408693	0.489607	0.999723	0.441505	-0.34465	0.303159	0	UDP-sugar hydrolase [b0480]	A_07_P021509
b1786	yeaJ	-0.550859	0.219545	-0.116564	-0.108413	-0.0333767	-0.6187	-0.117933	-0.175075	0.415285	-0.172653	1.42404	-0.47165	0.639567	0.29815	-0.208042	0	0	orf, hypothetical protein [b1786]	A_07_P015623
b2109	yehB	-0.0431867	-0.815959	-0.834887	-0.837056	0.092988	-0.556767	-0.48762	-0.127339	0.473777	-0.882089	0.208302	0.756657	1.11301	0.327849	-0.407735	2.43825	0	putative outer membrane protein [b2109]	A_07_P003310
b1081	flgJ	-0.421572	0.255413	0.856852	-0.456247	-0.119976	3.56647	0.0228939	-0.0194321	-0.407704	3.34429	2.51236	-0.433328	-3.06223	0.412973	-0.19504	0.321519	0	flagellar biosynthesis [b1081]	A_07_P001608
b1916	sdiA	0.275321	-0.000606537	-0.125458	-0.615438	0.07518	1.33926	-0.0782001	0.322089	-0.0230503	1.20549	1.47969	-0.177557	1.04008	0.400294	-0.239247	0.636456	0	transcriptional regulator of ftsQAZ gene cluster [b1916]	A_07_P014943
b3824	rhtB	0.065649	-0.25963	0.343603	0.348519	0.0607891	1.30563	0.111786	0.869387	0.103936	0.655777	1.37362	0.346915	0.118127	0.673466	-0.28084	0	0	orf, hypothetical protein [b3824]	A_07_P018929
b1945	fliM	-0.213203	0.125662	0.853199	-0.016983	0.102783	2.84056	0.170292	0.30073	-0.0895901	2.66013	2.30739	-0.671375	-3.46804	0.461788	-0.145748	0	1	flagellar biosynthesis, component of motor switch and energizing, enabling rotation and determining its direction [b1945]	A_07_P015090
b1630	rsxD	-0.429195	-0.327217	0.287766	-0.948331	0.179466	0.750654	-0.247502	0.54753	-0.0657988	2.65315	0.778045	-0.653239	-1.06743	0.151634	-0.199568	0.404185	0	orf, hypothetical protein [b1630]	A_07_P020785
b1375	ynaE	0.581697	0.0405273	0.678535	0.722117	0.0737362	2.14106	0.419323	1.64696	1.32788	2.77082	0.284821	2.02173	-0.301514	1.32035	-0.450512	#N/A	0	orf, hypothetical protein [b1375]	A_07_P014851
b1137	ymfD	-0.641104	-0.768707	-0.0356712	-0.596487	-0.693625	-0.161209	-0.547119	-0.328144	0.0664616	0.120452	0.61855	0.256054	-0.148577	0.15323	-0.350175	1.56569	0	orf, hypothetical protein [b1137]	A_07_P006636
b0545	ybcL	0.613543	-0.538887	0.232235	0.959006	-0.0737286	-1.28567	0.238434	1.19041	0.628075	-0.613539	0.892151	0.369047	0.288526	0.769922	-0.265744	0.964066	1	orf, hypothetical protein [b0545]	A_07_P016493
b0018	mokC	-0.436603	-0.984459	-0.4921	0.451607	0.20639	-1.2661	-0.251033	0.409474	0.431974	0.687849	0.400495	1.57032	-0.0685577	0.703066	-0.477049	1.28184	0	Gef protein interferes with membrane function when in excess [b0018]	A_07_P010779
b2732	ygbA	-0.616855	-0.281872	-0.168388	-0.0829811	0.00893307	-0.120731	-0.228233	0.360456	0.526382	-0.368546	0.423104	1.41858	0.221622	0.682131	-0.455182	0	0	orf, hypothetical protein [b2732]	A_07_P002109
b1919	dcyD	-0.55985	0.634594	0.263891	-1.02895	-0.233254	0.515545	-0.184715	0.374156	-0.273962	-1.1745	1.34005	0.216574	0.11923	0.414204	-0.299459	0.0768055	0	putative 1-aminocyclopropane-1-carboxylate deaminase [b1919]	A_07_P014958
b1879	flhA	-0.211055	0.219931	1.12947	-0.406384	0.381266	3.38423	0.222645	0.160495	0.0155783	1.36705	2.4849	-0.190197	-2.95672	0.617694	-0.197525	0.546915	1	flagellar biosynthesis; possible export of flagellar proteins [b1879]	A_07_P016071
b1930	yedF	-0.619949	-0.831825	0.701876	-2.10685	0.295171	-1.7539	-0.512316	0.216899	0.174603	0.542995	0.0527248	2.58983	-0.829156	0.758513	-0.635415	1.42876	0	orf, hypothetical protein [b1930]	A_07_P015012
b1216	chaA	-0.589627	-0.11021	-0.905762	-0.114875	-0.533185	1.02503	-0.450732	-0.494761	-0.0427876	-0.282273	1.16403	-1.25962	1.41251	-0.158283	-0.146225	0	1	sodium-calcium/proton antiporter [b1216]	A_07_P007032
b1676	pykF	-0.0367708	-0.135048	0.234856	-1.23037	0.0594111	-1.91198	-0.221584	0.859077	-0.093771	-0.708292	0.533798	-1.73291	0.0152655	-0.108452	-0.056566	0.601722	0	pyruvate kinase I [b1676]	A_07_P018431
b4385	yjjJ	-0.360788	-0.689972	-1.18395	-0.74505	-0.278502	0.151875	-0.651653	-0.419372	-0.238944	-1.49649	0.666683	-0.150171	0.9279	-0.0354511	-0.308101	0.840389	0	orf, hypothetical protein [b4385]	A_07_P017610
b4267	idnD	-1.03645	-0.759335	-0.361532	-0.784657	-0.734393	-0.795458	-0.735274	-0.0955648	0.0400734	-0.497803	-0.191821	0.100311	0.117358	-0.0367503	-0.349262	1.45071	0	L-idonate dehydrogenase [b4267]	A_07_P003883
b0528	ybcJ	-0.309345	-0.601492	0.208269	0.410693	-0.118975	1.63661	-0.0821699	1.09398	0.339433	2.37149	0.274456	-0.662154	-0.645713	0.26143	-0.1718	0.437242	0	orf, hypothetical protein [b0528]	A_07_P016429
b1301	puuB	-1.86166	0.872326	0.269697	-1.06733	-0.450848	-5.07211	-0.447563	1.40727	-0.781825	1.33448	-0.0141072	0.829589	0.447171	0.360231	-0.403897	1.00449	0	probable oxidoreductase [b1301]	A_07_P014490
b0611	rna	-0.366104	-0.80747	-0.0776444	0.567923	-0.437269	0.621552	-0.224113	0.589632	0.41837	0.364576	0.273479	0.293382	0.0390987	0.393716	-0.308914	1.38608	0	RNase I, cleaves phosphodiester bond between any two nucleotides [b0611]	A_07_P016812
b3915	fieF	-0.0184345	-1.00001	0.198858	0.2086	-0.441574	2.65779	-0.210512	0.151835	0.222462	-0.374009	0.945572	0.723923	-0.883814	0.510948	-0.36073	1.72893	0	putative transport system permease protein [b3915]	A_07_P019354
b1125	potB	-0.707196	0.249407	0.179464	-1.24371	0.20823	-0.201048	-0.262761	-0.00845337	-0.169646	1.19095	1.34065	-0.478718	0.368551	0.170957	-0.216859	0.0112489	0	spermidine/putrescine transport system permease [b1125]	A_07_P006577
b0441	ppiD	-0.92333	-0.0215263	0.343227	-0.675583	-0.478818	0.66116	-0.351206	0.764976	-0.0406942	1.07887	0.163101	-0.165072	0.692828	0.180578	-0.265892	0.908836	0	putative protease maturation protein [b0441]	A_07_P021316
b1072	flgA	0.020071	-0.123999	0.899281	0.448095	0.117073	3.07057	0.272104	0.669858	0.232885	-0.277603	1.84987	0.13328	-2.25413	0.721472	-0.224684	0.123833	0	flagellar biosynthesis; assembly of basal-body periplasmic P ring [b1072]	A_07_P001564
b2346	vacJ	-0.550421	0.256508	-0.242943	0.101931	-0.0860395	0.810124	-0.104193	0.743967	0.227182	0.723132	0.649225	-1.02897	-0.406157	0.147851	-0.126022	0.849592	0	lipoprotein precursor [b2346]	A_07_P014018
b0642	leuS	-0.23507	-0.184038	-0.485739	-0.312599	-0.231965	-0.0757818	-0.289882	0.751005	0.00395679	-0.183789	0.30753	0.312268	0.151275	0.34369	-0.316786	1.89187	0	leucine tRNA synthetase [b0642]	A_07_P009777
b2216	rcsD	-0.271405	-0.499254	-0.187397	0.882547	-0.336557	0.801735	-0.0824133	0.415444	0.320333	0.501564	0.945941	0.016263	0.51105	0.424495	-0.253454	0.559657	0	putative 2-component sensor protein [b2216]	A_07_P000870
b3460	livJ	-0.229019	-0.730259	-0.201374	-0.614664	0.142296	3.14195	-0.326604	0.511665	-0.340181	1.88998	0.775775	0.928411	-3.97531	0.468917	-0.397761	0.22733	1	high-affinity amino acid transport system; periplasmic binding protein [b3460]	A_07_P018317
b2883	guaD	-0.60736	-0.0917358	-0.981796	-0.559756	-0.896442	0.0246506	-0.627418	0.208428	-0.0827236	-0.816541	-0.0827684	0.137614	0.537752	0.0451376	-0.336278	0.466781	0	orf, hypothetical protein [b2883]	A_07_P006382
b1779	gapA	0.105591	0.131416	0.441004	-0.980923	0.0955391	-0.035614	-0.0414745	1.20773	-0.134537	-0.38675	0.725236	-0.632629	-0.928658	0.291449	-0.166462	0.863053	0	glyceraldehyde-3-phosphate dehydrogenase A [b1779]	A_07_P015590
b1047	mdoC	0.0757446	-0.17388	0.195694	0.352996	0.410503	0.485179	0.172212	0.979781	0.501445	1.15004	0.958083	-0.943502	-0.470871	0.373952	-0.10087	0	1	orf, hypothetical protein [b1047]	A_07_P001448
b2548	yphF	0.109936	0.267355	0.230337	-0.787312	-0.0638814	-0.943519	-0.0487129	1.19507	-0.131302	-0.592127	0.710081	0.365377	0.903519	0.534806	-0.29176	1.00692	0	putative LACI-type transcriptional regulator [b2548]	A_07_P019645
b0315	yahA	-0.807366	-0.165047	-0.503048	-2.00996	0.00443506	-0.791328	-0.696197	-1.00864	0.314212	-1.71375	0.524948	-1.13382	2.98736	-0.325823	-0.185187	0.218676	0	orf, hypothetical protein [b0315]	A_07_P008268
b1552	cspI	0.744049	0.248346	0.464273	1.64577	0.740607	3.89469	0.768609	1.32184	1.12695	0.938316	1.77582	2.12156	-0.121161	1.58654	-0.408967	2.81891	0	cold shock-like protein [b1552]	A_07_P020403
b2124	yehS	-0.927784	-0.427086	-0.289959	-0.0594959	0.0547361	0.705645	-0.329918	0.0415745	0.260738	0.911726	0.626091	-0.215435	-0.0791359	0.178242	-0.25408	0.179185	0	orf, hypothetical protein [b2124]	A_07_P003385
b2582	trxC	-0.5391	0.207121	-0.537243	-0.0592308	-0.0906687	0.502779	-0.203824	0.50967	0.059989	-0.727852	0.736181	-0.101322	0.313197	0.30113	-0.252477	0	0	putative thioredoxin-like protein [b2582]	A_07_P019815
b1944	fliL	-0.204115	0.141808	1.01968	0.362656	0.016161	2.92796	0.267237	0.298535	0.0809183	1.64572	2.32858	-0.919846	-2.64774	0.447048	-0.0899054	0	1	flagellar biosynthesis [b1944]	A_07_P015084
b4351	mrr	-0.527312	-0.403608	-0.892763	-0.887075	0.0343351	0.603855	-0.535285	-0.281537	0.162709	-1.29375	0.414483	0.478422	0.823245	0.193519	-0.364402	0	0	restriction of methylated adenine [b4351]	A_07_P017451
b0348	mhpB	0.180243	-0.365686	-1.91438	-0.488237	-0.135371	-0.230697	-0.544687	0.0323138	-0.0272498	-1.12599	0.259828	-0.459927	0.609507	-0.0487586	-0.247964	0.0635731	0	2,3-dihydroxyphenylpropionate 1,2-dioxygenase [b0348]	A_07_P008433
b0641	rlpB	-0.839857	0.826201	-0.74374	-0.0940361	-0.775837	0.381253	-0.325454	0.638544	-0.109284	0.699778	0.388992	-0.265546	0.3019	0.163177	-0.244315	2.16949	0	a minor lipoprotein [b0641]	A_07_P009773
b1197	treA	-0.364939	0.904594	0.0167313	-2.80648	-0.556631	-4.73552	-0.561345	1.16835	-0.612241	-2.48523	-0.356409	-0.139805	-0.457277	0.0149729	-0.288159	0.811026	0	trehalase, periplasmic [b1197]	A_07_P006936
b3316	rpsS	-0.945611	0.00502968	-0.340759	-0.386547	-0.0546265	-0.173214	-0.344503	0.166666	-0.104509	2.91266	0.780926	0.246605	-1.39794	0.272422	-0.308462	1.50927	0	30S ribosomal subunit protein S19 [b3316]	A_07_P013010
b1495	yddB	-1.22854	0.160883	0.121876	-0.753882	0.0469356	0.797863	-0.330546	0.0216646	-0.0980754	0.500014	0.956258	-0.95751	0.413167	-0.0194156	-0.155565	1.09222	0	orf, hypothetical protein [b1495]	A_07_P009562
b3462	ftsX	-0.387084	-0.389147	0.125916	-0.157685	-0.429717	0.365876	-0.247544	0.356102	-0.0114965	0.181054	0.775711	-0.0820189	-0.257124	0.259574	-0.253559	1.96624	0	cell division membrane protein [b3462]	A_07_P007248
b3876	yihO	-0.133994	-0.0869465	-0.081995	-0.238571	-0.101683	0.234815	-0.128638	0.558953	0.0790663	-0.0462561	0.835094	-0.896588	0.577481	0.144131	-0.136385	0	0	putative permease [b3876]	A_07_P019156
b2434	ypeA	-0.347343	-0.57239	-0.370491	-0.233644	-0.312465	0.364136	-0.367267	0.255224	-0.0647745	-1.66138	0.566533	-0.584061	0.80588	0.0432305	-0.205249	0.369324	0	orf, hypothetical protein [b2434]	A_07_P013229
b3076	ebgA	-1.09003	-0.0603313	1.22467	-2.00459	-0.247045	-1.03868	-0.435464	0.0425215	-0.142984	1.12761	0.652566	1.57778	-3.94169	0.53247	-0.483967	0.44576	0	evolved beta-D-galactosidase, alpha subunit; cryptic gene [b3076]	A_07_P000106
b3186	rplU	-0.37828	-0.472357	0.0637722	0.637989	0.127782	1.04378	-0.00421868	0.978016	0.237618	3.24154	0.629642	-0.941305	-1.12448	0.225993	-0.115106	1.90998	0	50S ribosomal subunit protein L21 [b3186]	A_07_P012406
b0807	rlmF	-0.706238	0.120779	0.00473976	-0.431343	0.0952339	0.849381	-0.183366	0.704571	0.273566	1.38634	0.324997	-0.499868	-0.132536	0.200816	-0.192091	0.410249	0	orf, hypothetical protein [b0807]	A_07_P004487
b1267	yciO	-0.077239	-0.400414	-0.584934	0.151606	-0.207436	-0.0340939	-0.223683	0.413449	0.161959	-1.07196	0.606671	-0.172295	0.341931	0.252446	-0.238065	0.319007	0	orf, hypothetical protein [b1267]	A_07_P014319
b1345	intR	-0.444818	0.174726	0.474148	-1.35505	0.0160179	-0.316466	-0.226994	0.386812	0.0570507	-1.45286	0.722291	0.130509	1.20249	0.324166	-0.27558	0.0923213	0	putative transposase [b1345]	A_07_P014705
b2097	fbaB	0.282045	-0.0500393	-0.121092	-0.525279	-0.640828	-2.58499	-0.211039	1.42574	-0.563405	-1.22829	0.347832	0.220747	0.910237	0.357729	-0.284384	0.793047	0	orf, hypothetical protein [b2097]	A_07_P003250
b0607	uspG	-0.0576553	-0.467762	-0.31814	0.443831	0.0922194	-0.14273	-0.0615015	0.313388	0.2445	-1.18982	1.09747	1.3468	1.67697	0.750539	-0.40602	0	0	orf, hypothetical protein [b0607]	A_07_P016792
b2231	gyrA	-0.133832	-0.108715	0.192501	-0.036026	-0.194902	0.487858	-0.0561949	0.433915	0.0112247	1.59365	1.22364	-0.19465	-0.212515	0.368532	-0.212363	1.1107	0	DNA gyrase, subunit A, type II topoisomerase [b2231]	A_07_P000942
b1075	flgD	-0.212749	-0.0513439	0.970081	0.0743027	0.0543919	2.27123	0.166936	0.298496	-0.0543365	-0.0934811	2.09152	0.266397	-1.87424	0.650519	-0.241791	0.0189874	0	flagellar biosynthesis, initiation of hook assembly [b1075]	A_07_P001576
b1820	yobD	-0.149456	-0.277781	-1.25805	0.211074	0.222834	-0.628724	-0.250275	0.337949	0.191191	1.1797	0.55391	0.00557137	0.646396	0.272155	-0.261215	0	0	orf, hypothetical protein [b1820]	A_07_P015792
b1461	pptA	-0.141051	0.111271	-0.5376	0.400114	-0.183835	0.421261	-0.0702202	0.542454	0.299977	-1.68283	0.780679	-0.131375	1.28602	0.372934	-0.221577	0.371366	0	orf, hypothetical protein [b1461]	A_07_P009396
b3822	recQ	-0.0177269	-1.09226	-0.573851	-0.775595	0.197975	1.09536	-0.452292	0.185496	-0.247551	2.03604	0.538273	-0.164234	-1.78001	0.077996	-0.265144	1.28158	0	ATP-dependent DNA helicase [b3822]	A_07_P005980
b3011	yqhD	0.171047	-0.250805	0.195583	-0.742467	-0.221137	0.550396	-0.169556	0.822518	0.026783	-1.50426	0.469696	1.23385	0.536165	0.638213	-0.403884	0.747473	0	putative oxidoreductase [b3011]	A_07_P012186
b4241	treR	0.734594	-0.72245	-0.470425	0.662567	-0.407341	0.310572	-0.0406109	0.51582	0.269702	0.0616436	0.920251	0.24364	0.596553	0.487353	-0.263982	0	1	repressor of treA,B,C [b4241]	A_07_P003760
b1233	ychJ	-0.334267	0.150063	-0.129688	0.205489	-0.260067	1.55738	-0.073694	0.370817	0.0694389	1.02233	1.16473	-0.31502	0.918081	0.322493	-0.198093	0.485953	0	orf, hypothetical protein [b1233]	A_07_P007105
b4325	yjiC	-0.236043	-0.17291	0.0864725	1.19573	-0.0824461	0.124594	0.158162	1.24567	0.231509	0.0963469	0.819003	-0.44222	-0.00549364	0.463491	-0.152664	0	0	orf, hypothetical protein [b4325]	A_07_P004152
b0865	ybjP	0.155224	0.639313	-0.338198	-1.1169	-0.334705	-2.57772	-0.199053	0.766236	-0.174029	-3.19895	0.631889	-0.293551	1.50953	0.232636	-0.215844	0.173658	0	putative enzyme [b0865]	A_07_P004777
b1102	fhuE	-2.83955	0.257342	0.0554333	0.762233	-0.423962	1.3736	-0.437702	-0.324726	-0.0818281	2.74886	0.910303	-0.46672	-3.20192	0.0092572	-0.223479	0	0	outer membrane receptor for ferric iron uptake [b1102]	A_07_P001711
b0899	ycaM	-1.86588	-0.385576	0.0929871	-1.99134	0.305887	-3.30778	-0.768784	-0.0535975	-0.162025	-0.888127	-0.275307	2.14927	2.38887	0.414586	-0.591685	0	0	putative transport [b0899]	A_07_P004945
b1077	flgF	-0.217752	-0.0831528	0.969814	-0.283251	0.0887108	2.89235	0.0948738	0.128014	-0.332247	1.76318	2.30398	0.142422	-2.62842	0.560543	-0.232834	0.0612518	0	flagellar biosynthesis, cell-proximal portion of basal-body rod [b1077]	A_07_P001588
b3730	glmU	-0.208196	-0.341352	-0.220018	-0.640788	-0.272784	0.31699	-0.336628	0.553992	0.245714	-0.875498	-0.00321007	0.594575	-0.183686	0.347768	-0.342198	2.27326	0	N-acetyl glucosamine-1-phosphate uridyltransferase [b3730]	A_07_P005571
b1865	nudB	-0.0948992	-0.29599	0.307264	-0.196177	0.0399809	0.470602	-0.0479643	0.740035	-0.00495625	0.785164	0.925135	-0.0976286	0.367981	0.390646	-0.219305	0.397698	0	dATP pyrophosphohydrolase [b1865]	A_07_P016003
b0647	ybeT	0.477941	0.390602	-0.947727	0.399724	0.468328	0.762019	0.157774	1.37075	0.111897	-0.148826	0.787256	-0.947514	1.78228	0.330598	-0.0864119	0.495434	0	orf, hypothetical protein [b0647]	A_07_P009802
b3408	feoA	0.0881824	0.0196896	-0.124014	1.70239	0.108564	0.436322	0.358962	1.71562	0.410491	1.24196	0.745357	1.31813	0.831538	1.0474	-0.344219	1.59669	0	ferrous iron transport protein A [b3408]	A_07_P018070
b2423	cysW	3.86526	-0.538952	0.762589	-1.0405	-3.58706	0.969066	-0.107732	1.70908	-0.0882006	4.87049	-0.149697	0.574764	-0.084671	0.511487	-0.30961	0.73318	1	sulfate transport system permease W protein [b2423]	A_07_P013174
b4391	yjjK	-0.488206	0.160505	0.337486	-0.629011	-0.183694	0.61153	-0.160584	0.992028	0.0128641	-0.141837	0.306265	-0.244787	-0.0129309	0.266593	-0.213588	1.60564	0	putative ATP-binding component of a transport system [b4391]	A_07_P017637
b1863	ruvC	-0.231798	-0.151623	0.713621	-0.514662	0.13119	0.579212	-0.0106543	0.684821	-0.191904	1.04059	1.26568	-0.551377	-0.0580835	0.301805	-0.15623	0	0	Holliday junction nuclease; resolution of structures; repair [b1863]	A_07_P015994
b2558	yfhD	-0.313857	0.512125	-1.34057	-0.609433	0.179876	0.477484	-0.314372	-0.208788	0.495399	1.15977	0.560489	-0.896384	-1.42882	-0.0123212	-0.151025	0.874904	0	putative periplasmic binding transport protein [b2558]	A_07_P019692
b2045	wcaK	-0.0874381	-0.684802	-0.145787	-0.319903	-0.108127	0.728452	-0.269211	1.49168	-0.363176	0.280248	-0.146307	-0.442851	0.336893	0.134836	-0.202024	1.09445	0	putative galactokinase [b2045]	A_07_P015545
b1497	ydeM	-0.039762	0.0889568	-0.0805554	-1.30486	-0.131135	0.0319948	-0.29347	0.552361	0.428457	0.155291	-0.0743136	0.230684	0.058888	0.284297	-0.288884	0.69165	0	putative enzyme [b1497]	A_07_P009574
b1620	malI	-0.00822163	-0.527479	-1.06732	0.45778	0.33523	0.172802	-0.162002	0.696649	0.542692	-0.0583639	0.0611725	1.33116	1.00323	0.657917	-0.40996	1.19773	0	repressor of malX and Y genes [b1620]	A_07_P020735
b0679	nagE	-0.387279	0.309019	0.299887	-1.20119	-0.0139141	-0.986625	-0.198695	0.580275	0.0699453	-0.782396	0.535818	1.14667	-0.260082	0.583176	-0.390936	0	1	PTS system, N-acetylglucosamine-specific enzyme IIABC [b0679]	A_07_P009911
b0246	yafW	-0.00201607	-0.0996003	-2.75816	0.520628	0.0324197	0.37786	-0.461347	-0.0197048	0.303536	0.943067	0.108752	-0.0646882	-0.865386	0.0819738	-0.27166	0.0199975	0	orf, hypothetical protein [b0246]	A_07_P007936
b4128	yjdK	0.348629	-0.60742	-0.130159	-0.972962	0.0685482	-1.79306	-0.258673	0.126161	0.927184	-1.316	-0.0531759	3.75037	1.38101	1.18763	-0.723153	0.222249	0	orf, hypothetical protein [b4128]	A_07_P011380
b2415	ptsH	0.0436926	-0.222147	0.442884	-0.730638	0.102341	0.397145	-0.0727735	0.67294	0.237879	0.0290289	0.643499	-0.451764	0.0298805	0.275639	-0.174206	0.0231926	0	PTS system protein HPr [b2415]	A_07_P013132
b4346	mcrB	-0.60573	0.220375	-0.260765	-0.791692	0.144076	1.42173	-0.258747	-0.215381	0.0302153	1.12741	1.17837	0.0710592	-0.190058	0.266067	-0.262407	0.815403	0	component of McrBC 5-methylcytosine restriction system [b4346]	A_07_P017427
b4033	malF	-0.398384	1.32974	0.209646	-1.5907	0.219431	-2.45276	-0.0460543	-0.688334	-0.419672	3.01054	2.73613	2.57308	-2.70123	1.0503	-0.548177	0	0	part of maltose permease, periplasmic [b4033]	A_07_P008806
b1573	rzpQ	-0.188232	-0.617477	-1.26824	-0.184269	0.00959969	-0.108421	-0.449723	0.298905	-0.0185051	-0.392252	0.136112	-0.0548973	0.524269	0.0904038	-0.270064	0.63195	0	orf, hypothetical protein [b1573]	A_07_P020510
b2625	yfjI	-0.177244	-0.422722	0.170686	-0.691409	-0.0622811	-0.587774	-0.236594	0.352212	0.455174	-0.287233	0.245684	0.383706	-0.37323	0.359194	-0.297894	0.479012	1	orf, hypothetical protein [b2625]	A_07_P019999
b4381	deoC	0.474595	-0.0983677	0.367739	0.31354	-0.0756092	-1.12448	0.196379	0.647852	0.043273	-1.43044	1.6602	0.948527	1.86843	0.824964	-0.314292	0.749681	0	2-deoxyribose-5-phosphate aldolase [b4381]	A_07_P017589
b2424	cysU	4.01728	-0.51571	0.696804	-0.445858	-3.9276	-0.468381	-0.0350182	1.82191	0.034481	3.73147	-0.199339	0.956016	0.0832329	0.653268	-0.344143	0.604175	1	sulfate, thiosulfate transport system permease T protein [b2424]	A_07_P013177
b3059	ygiH	-0.672835	-0.600763	0.0757103	-0.0201712	0.0323315	1.06414	-0.237146	0.625736	0.140492	0.933235	0.282964	-0.845221	-0.324236	0.0509927	-0.144069	0.863679	0	orf, hypothetical protein [b3059]	A_07_P000026
b4258	valS	-0.400734	-0.201895	-0.270332	-0.523633	-0.746025	-0.106114	-0.428524	0.460691	-0.161016	-0.328836	0.174908	0.225016	0.337803	0.1749	-0.301712	2.61342	0	valine tRNA synthetase [b4258]	A_07_P003836
b1481	bdm	2.75478	0.9183	-0.116732	3.04531	-0.199584	1.58668	1.28041	0.604229	0.336212	0.56979	4.66047	-3.3262	1.50373	0.568677	0.355869	0.93576	1	orf, hypothetical protein [b1481]	A_07_P009495
b0411	tsx	-0.400406	-0.0875492	0.358542	-0.189897	-0.252126	1.4374	-0.114287	0.215713	-0.064537	0.172577	1.26511	-1.50094	0.749166	-0.0211635	-0.0465619	1.04842	1	nucleoside channel; receptor of phage T6 and colicin K [b0411]	A_07_P021167
b1817	manX	0.369074	-0.435085	-0.615265	-0.855996	0.340719	-1.4607	-0.239311	0.327541	0.298108	-1.56738	0.414986	3.14313	1.72145	1.04594	-0.642626	1.12845	0	PTS enzyme IIAB, mannose-specific [b1817]	A_07_P015778
b1036	ycdZ	-0.0787754	-0.469093	-0.174747	0.0250216	-0.365206	1.43198	-0.21256	0.256894	-0.101593	0.918556	0.965315	-1.80484	0.634912	-0.171057	-0.0207515	2.55441	0	orf, hypothetical protein [b1036]	A_07_P001391
b2672	ygaM	-0.0327215	0.811827	-0.89402	-0.804805	-0.350854	-3.78448	-0.254115	1.41109	-0.982161	-1.02316	0.558221	-0.275647	0.0268812	0.177876	-0.215995	0.00417134	0	orf, hypothetical protein [b2672]	A_07_P001832
b0247	ykfG	-0.411491	-0.329259	0.0669675	-0.309253	0.0493059	1.81089	-0.186746	0.491119	-0.34378	1.93639	1.04179	2.77791	1.29301	0.99176	-0.589253	0	0	putative DNA repair protein [b0247]	A_07_P007941
b1927	amyA	-0.184013	0.347092	0.014946	-1.68131	0.11333	-0.371464	-0.277991	-0.109704	-0.0719757	-1.17581	1.09432	-0.220078	-0.350671	0.173141	-0.225566	0.6098	0	cytoplasmic alpha-amylase [b1927]	A_07_P014999
b1631	rsxG	-0.669149	-0.24688	0.4077	-0.874291	0.252222	1.17709	-0.22608	0.442816	-0.151512	3.29282	0.776585	-0.259739	-1.21796	0.202037	-0.214059	0	0	orf, hypothetical protein [b1631]	A_07_P020789
b2351	yfdH	-0.645672	0.225721	0.646837	-0.623256	0.145502	1.08686	-0.0501734	0.255137	0.369066	3.46345	0.970469	-0.569776	-1.41468	0.256224	-0.153199	1.60884	0	putative glycan biosynthesis enzyme [b2351]	A_07_P014040
b4215	ytfI	-0.224318	-0.201685	0.337824	-0.852242	0.148684	-0.248326	-0.158347	0.611734	0.258719	-0.551357	0.394289	0.147945	0.691175	0.353172	-0.25576	0.0534372	0	orf, hypothetical protein [b4215]	A_07_P003626
b0377	sbmA	0.224632	-0.00765419	0.389421	0.101728	0.350406	2.21159	0.211707	0.669606	0.195536	0.225389	1.50875	0.916527	-0.552633	0.822606	-0.305449	0.687016	0	sensitivity to microcin B17, possibly envelop protein [b0377]	A_07_P020999
b1377	ompN	-0.266297	-0.805141	0.303539	-0.788976	0.14933	0.866759	-0.281509	0.65764	0.51408	-0.415156	-0.280092	-0.64475	0.305166	0.0617194	-0.171614	1.24109	0	putative outer membrane protein [b1377]	A_07_P014861
b4204	yjfZ	-0.0175166	-0.612695	-0.584934	0.386494	-0.331367	0.881255	-0.232004	0.335487	0.0294166	2.14471	0.673643	-0.729949	-0.829961	0.0771494	-0.154577	1.64422	0	orf, hypothetical protein [b4204]	A_07_P011739
b0427	yajR	-0.336314	0.146959	-0.0931931	-0.515002	-0.57963	1.86704	-0.275436	-0.124177	0.174487	1.78831	0.857669	0.192573	-1.37851	0.275138	-0.275287	0	0	putative transport protein [b0427]	A_07_P021246
b4202	rpsR	-0.360287	-0.691332	-0.134691	-0.0721588	-0.292492	0.606687	-0.310192	0.100288	-0.249208	3.44904	0.950436	-0.663023	-2.40416	0.0346231	-0.172408	2.67424	0	30S ribosomal subunit protein S18 [b4202]	A_07_P011729
b1870	cmoA	0.171967	-0.945154	-0.88792	0.177858	-0.576221	0.639265	-0.411894	0.513391	-0.132487	0.505349	0.115379	-0.369617	0.764536	0.0316665	-0.22178	0	0	orf, hypothetical protein [b1870]	A_07_P016030
b3497	yhiQ	-0.182979	0.17042	0.149935	-1.05105	-0.421079	-0.803387	-0.26695	0.907779	-0.5278	-0.440754	0.547274	-1.58338	-0.528471	-0.164031	-0.0514596	1.7751	1	orf, hypothetical protein [b3497]	A_07_P007422
b0963	mgsA	-0.5	-0.33182	0.584431	-0.412446	0.0613651	-0.486538	-0.119694	0.893148	0.407661	-0.288473	0.067419	1.14458	0.436928	0.628203	-0.373949	0.8228	0	methylglyoxal synthase [b0963]	A_07_P005264
b2613	yfjD	-0.282736	0.087347	0.335135	-0.240099	0.0350037	1.04369	-0.0130699	1.56806	0.169909	1.73439	-0.0515242	-0.224401	0.45304	0.36551	-0.18929	#N/A	0	putative transport protein [b2613]	A_07_P019944
b0767	pgl	-0.385571	-0.112793	-0.0360107	-1.17619	-0.955567	-0.782993	-0.533226	0.176706	-0.300891	-2.30927	0.247711	-0.108226	1.09283	0.00382519	-0.268526	1.10333	0	putative isomerase [b0767]	A_07_P004288
b3187	ispB	0.0785141	-0.945908	-0.519594	0.216037	0.15845	1.12555	-0.2025	0.969319	0.158719	0.475065	-0.0184517	-0.311766	0.0628548	0.199455	-0.200978	3.29104	0	octaprenyl diphosphate synthase [b3187]	A_07_P012413
b2761	ygcB	-0.311187	0.0679393	0.0503883	0.0201874	0.269709	0.912405	0.0194074	0.381651	0.423642	1.63892	0.967166	1.21607	0.00879812	0.747133	-0.363863	0.450722	1	orf, hypothetical protein [b2761]	A_07_P002251
b2048	cpsG	0.133888	-0.163701	-0.788957	0.450728	0.221017	0.70225	-0.029405	1.79127	-0.27672	-0.0133157	0.110375	-1.04204	-0.00484753	0.14572	-0.0875627	0	0	phosphomannomutase [b2048]	A_07_P015556
b4032	malG	-0.392023	1.13404	-0.125797	-0.811244	-0.0359182	-2.05629	-0.0461876	-0.919616	-0.324109	3.48754	2.81721	2.21392	-3.74887	0.94685	-0.496519	0	0	part of maltose permease, inner membrane [b4032]	A_07_P008801
b0382	iraP	-0.293779	-0.486227	0.112362	-0.238013	0.0837135	-0.0670786	-0.164389	0.0334034	-0.177789	-0.488617	1.36186	1.0701	0.884927	0.571894	-0.368142	1.59884	0	orf, hypothetical protein [b0382]	A_07_P021023
b3974	coaA	-0.734996	-0.31328	0.111532	0.19358	0.0459576	0.591557	-0.139441	0.286604	0.411334	1.25846	0.593351	-0.329071	-0.755102	0.240555	-0.189998	1.36108	0	pantothenate kinase [b3974]	A_07_P008552
b1329	mppA	-1.12043	0.0652695	0.18873	-1.97114	0.102359	-2.14944	-0.547041	0.142767	-0.194982	-1.16556	0.119812	0.911346	0.514714	0.244736	-0.395889	0	0	putative transport periplasmic protein [b1329]	A_07_P014630
b1135	rluE	0.523472	-0.851217	-0.22426	-0.0484962	0.14261	1.10955	-0.0915785	0.900129	0.0495548	1.03169	0.483802	-0.667475	-0.574364	0.191503	-0.141541	0.36572	1	orf, hypothetical protein [b1135]	A_07_P006629
b2962	yggX	-0.389789	-0.0634289	0.383051	-0.442745	-0.097374	0.826857	-0.122057	0.404149	0.179379	0.476665	0.757973	-0.0795765	0.90825	0.315481	-0.218769	1.47442	0	orf, hypothetical protein [b2962]	A_07_P011954
b1623	add	-0.190585	0.0269947	1.07448	-0.679021	-0.141622	-1.37029	0.0180494	1.54025	-0.549158	-1.1244	0.769872	-1.50626	3.38804	0.0636766	-0.0228136	0	0	adenosine deaminase [b1623]	A_07_P020747
b2141	yohJ	-0.0130501	0.787468	-0.119934	0.596797	0.173001	-0.16141	0.284856	0.830508	0.381674	-2.06898	1.34665	2.54423	1.15689	1.27577	-0.495456	0.80459	0	orf, hypothetical protein [b2141]	A_07_P003467
b0099	mutT	-0.269451	0.0800743	0.531834	-0.202127	0.0133867	0.986791	0.0307434	0.414407	-0.0792341	2.11341	1.46113	-0.365018	-0.693945	0.357822	-0.163539	3.76628	0	7,8-dihydro-8-oxoguanine-triphosphatase, prefers dGTP, causes AT-GC transversions [b0099]	A_07_P002469
b3491	yhiM	0.956948	0.202092	1.4988	-0.719884	0.396911	-0.776459	0.466973	0.102463	0.327073	-1.28115	2.67467	-0.937327	-3.15356	0.541721	-0.0373741	0.0786058	0	orf, hypothetical protein [b3491]	A_07_P007391
b2362	yfdS	0.151031	-1.65908	-0.488461	0.0423384	-0.0117245	0.126186	-0.39318	0.119695	0.587489	-0.844102	-0.185792	-1.06521	1.37786	-0.135956	-0.128612	0.222402	0	orf, hypothetical protein [b2362]	A_07_P014091
b3559	glyS	-0.985479	-0.420515	0.601137	-0.00477123	-0.265688	0.668988	-0.215063	0.371826	0.12898	0.914876	0.551159	-0.28586	0.293078	0.191526	-0.203295	2.41871	0	glycine tRNA synthetase, beta subunit [b3559]	A_07_P007721
b0759	galE	0.0494089	-0.776791	-0.315544	0.627559	0.129409	0.0106802	-0.0571917	0.28575	0.334048	-0.596982	0.905216	0.955562	0.401242	0.620144	-0.338668	2.00437	0	UDP-galactose-4-epimerase [b0759]	A_07_P004246
b0918	kdsB	-0.225552	-0.400457	-0.296904	0.441597	0.013092	1.34898	-0.0936447	0.834157	0.161966	1.03748	0.419324	-0.440242	-0.0861168	0.243801	-0.168723	0.800468	0	CTP:CMP-3-deoxy-D-manno-octulosonate transferase [b0918]	A_07_P005040
b0935	ssuD	0.556735	-0.364592	-0.212049	-0.468293	-0.0112824	1.02988	-0.0998964	1.29447	-0.0501032	0.0878601	0.152284	0.142202	0.453028	0.384713	-0.242305	0	1	orf, hypothetical protein [b0935]	A_07_P005122
b1054	lpxL	-0.365697	-0.349457	0.069191	0.010951	0.177262	0.444567	-0.0915499	0.107449	0.114878	1.2077	1.19814	-1.15046	0.0943689	0.0675006	-0.0795252	0.558055	0	heat shock protein [b1054]	A_07_P001480
b1586	ynfD	0.361634	0.542673	-0.352455	-0.801765	-0.146669	-3.0824	-0.0793163	0.355653	0.321052	-3.24063	0.779617	-0.535291	0.98908	0.230258	-0.154787	0.569507	0	orf, hypothetical protein [b1586]	A_07_P020563
b3355	prkB	0.136333	-0.0817203	0.163456	0.34887	0.159898	1.46412	0.145367	2.21409	0.233167	2.51314	-0.317493	0.381679	0.190586	0.62786	-0.241246	0	0	probable phosphoribulokinase [b3355]	A_07_P017801
b2418	pdxK	-0.158064	0.101622	0.517811	-0.321741	0.0705338	1.37742	0.0420322	0.722205	0.630437	-0.2523	0.466166	-0.214576	1.11133	0.401058	-0.179513	0.876935	0	pyridoxal/pyridoxine/pyridoxamine kinase [b2418]	A_07_P013150
b2241	glpA	-0.751462	-1.7274	-0.180943	-0.616242	0.0245905	1.22155	-0.650292	0.0870366	0.497797	1.09635	-0.843941	-2.83712	2.56693	-0.774057	0.0618824	1.11108	0	sn-glycerol-3-phosphate dehydrogenase [b2241]	A_07_P000991
b2361	yfdR	-0.543188	-0.735904	-0.609026	-0.40534	-0.137948	0.380481	-0.486281	-0.127877	0.244386	-0.986341	0.115916	-0.618331	0.386554	-0.0964763	-0.194902	0.544706	0	orf, hypothetical protein [b2361]	A_07_P014089
b3409	feoB	0.155955	0.42523	-0.197166	-0.0699072	0.428671	-0.854025	0.148557	1.338	0.208189	-0.0915022	0.589407	1.43771	2.15215	0.893326	-0.372385	1.00271	0	ferrous iron transport protein B [b3409]	A_07_P018073
b2480	bcp	-0.708584	-0.76086	-0.826853	0.349081	-0.0143213	1.50639	-0.392307	0.844153	-0.0196609	1.28513	-0.317038	-1.32228	0.208223	-0.203707	-0.0943004	1.29792	0	bacterioferritin comigratory protein [b2480]	A_07_P013456
b2119	yehL	0.0773597	0.0237865	-0.87826	0.531676	-0.490825	0.864764	-0.147253	0.994528	0.154228	0.579483	0.093605	-0.174246	0.55776	0.267029	-0.207141	0	0	orf, hypothetical protein [b2119]	A_07_P003356
b0628	lipA	-0.308884	-0.467489	0.914673	-0.19431	0.171696	2.86085	0.0231371	1.0762	0.422738	1.05642	0.252471	-1.05764	0.475089	0.173441	-0.0751518	3.91446	1	lipoate synthesis, sulfur insertion? [b0628]	A_07_P009709
b1549	ydfO	-0.33851	-0.85771	-0.377855	1.30168	-0.117539	0.44148	-0.0779865	0.177979	0.456874	2.48349	0.812556	-0.872517	0.225379	0.143723	-0.110855	1.85628	0	orf, hypothetical protein [b1549]	A_07_P020388
b0916	ycaQ	-0.344411	-0.229164	-0.281296	0.0314026	0.13502	0.549651	-0.13769	0.516358	-0.0725107	2.19325	0.817528	-0.0420647	-0.796658	0.304828	-0.221259	0	0	orf, hypothetical protein [b0916]	A_07_P005026
b1448	yncA	-0.427678	-0.779186	0.147665	0.191515	0.217522	1.53049	-0.130033	0.936926	0.421086	0.249289	-0.074647	1.01641	1.01553	0.574945	-0.352489	0.515698	1	putative resistance protein [b1448]	A_07_P009334
b1444	ydcW	0.12299	1.68225	0.307179	-2.80439	-0.252561	-4.80652	-0.188908	1.03672	-1.04459	0.629215	1.11417	1.01947	-2.10868	0.531446	-0.360177	1.40639	0	putative aldehyde dehydrogenase [b1444]	A_07_P009311
b0699	ybfA	-0.19345	-0.676939	-0.587258	1.27935	0.221526	1.40642	0.00864668	3.37679	0.717702	-0.533327	-2.39604	1.5016	1.38403	0.800014	-0.395684	1.12721	1	orf, hypothetical protein [b0699]	A_07_P010014
b0587	fepE	-1.49623	1.22604	-0.369004	0.56639	1.26254	1.59809	0.237947	0.855503	0.103114	3.56601	1.42657	-0.0702167	-1.67346	0.578743	-0.170398	1.38126	0	ferric enterobactin [b0587]	A_07_P016692
b2456	eutN	-0.289567	0.105562	-0.272624	-0.94165	-0.312047	-0.438284	-0.342065	0.105824	-0.289317	0.23215	0.822364	0.665781	1.17296	0.326163	-0.334114	1.29577	0	detox protein [b2456]	A_07_P013336
b1713	pheT	-0.306133	-0.173738	0.209833	-0.72865	0.0348673	0.0905094	-0.192764	0.534275	-0.0399437	-0.293882	0.590969	0.271497	0.158199	0.339199	-0.265982	0.00329303	1	phenylalanine tRNA synthetase, beta-subunit [b1713]	A_07_P018619
b1000	cbpA	1.0245	-0.636276	0.620956	-0.331903	-0.699958	-1.57864	-0.00453626	0.608167	-0.153486	-1.19278	1.19392	0.653081	0.694568	0.57542	-0.289978	0.717223	0	curved DNA-binding protein; functions closely related to DnaJ [b1000]	A_07_P001235
b3919	tpiA	-0.110882	0.0150776	-0.349804	-0.215361	-0.245874	0.547169	-0.181369	0.579068	0.181995	-0.29647	0.35671	0.0524454	-0.253065	0.292555	-0.236962	0.548842	0	triosephosphate isomerase [b3919]	A_07_P019375
b0755	gpmA	-1.1347	0.200357	0.350298	-0.0896959	0.0636091	0.360617	-0.122027	0.598983	-0.23394	0.0105925	0.924166	-0.788485	-0.883879	0.125181	-0.123604	0.706348	0	phosphoglyceromutase 1 [b0755]	A_07_P004227
b0113	pdhR	3.24603	4.69731	5.80581	3.90967	-0.0535831	4.46363	3.52105	5.95214	6.32064	8.50691	-0.0570335	-0.0249081	-0.0627136	3.04771	0.236669	0	1	transcriptional regulator for pyruvate dehydrogenase complex [b0113]	A_07_P002527
b2063	yegH	-0.0606451	0.333502	-0.248726	0.289886	-0.260541	0.534374	0.0106951	0.857076	0.0757751	0.106079	0.751257	-0.0349112	0.622716	0.412299	-0.200802	0.235518	0	putative transport protein [b2063]	A_07_P003091
b1080	flgI	-0.235177	0.0971298	1.0501	-0.253839	0.167027	3.12218	0.165049	0.0803957	-0.327491	3.13735	2.39422	-0.063858	-2.85255	0.520817	-0.177884	0.236147	0	homolog of Salmonella P-ring of flagella basal body [b1080]	A_07_P001601
b1584	speG	-0.198209	-0.513487	-0.351791	0.347946	-0.279516	0.846085	-0.199011	0.375042	0.359427	0.165061	0.319793	-0.790913	1.14653	0.0658374	-0.132424	0.217662	0	spermidine N1-acetyltransferase [b1584]	A_07_P020551
b2665	ygaU	-0.0436602	0.430389	-0.693512	-1.99113	-0.521206	-4.05568	-0.563824	1.02519	-0.212035	-3.39157	-0.853411	0.0529146	1.46928	0.00316406	-0.283494	0.178156	0	orf, hypothetical protein [b2665]	A_07_P020176
b2471	yffB	-0.306247	0.182486	0.167833	-0.435772	0.00863934	0.325781	-0.0766121	0.198691	-0.187078	-1.25311	1.39958	0.241014	1.91319	0.413052	-0.244832	0.982157	0	orf, hypothetical protein [b2471]	A_07_P013411
b4308	yjhR	-0.170221	-0.530853	0.291609	0.0730824	0.0698566	0.409755	-0.0533053	0.659307	0.307682	0.628016	0.507555	0.124185	0.824509	0.399682	-0.226494	0.624235	0	putative frameshift suppressor [b4308]	A_07_P004068
b1048	mdoG	-0.201945	-0.187498	-0.00178909	-0.336758	0.0233536	-0.323204	-0.140927	0.924404	-0.208297	-0.827318	0.494205	-0.0469437	0.329156	0.290842	-0.215885	0.063858	0	periplasmic glucans biosynthesis protein [b1048]	A_07_P001451
b2454	eutJ	-0.362311	0.321267	-0.366158	-0.663287	0.228177	0.237817	-0.168462	0.334956	-0.104907	-0.710673	0.895898	0.316779	0.217177	0.360682	-0.264572	0.781	0	ethanolamine utilization; homolog of Salmonella gene [b2454]	A_07_P013328
b0306	ykgE	0.0196624	0.284763	0.311285	-0.291395	0.400904	-0.801477	0.145044	0.728144	0.0371351	-0.167666	1.2996	5.10712	2.02656	1.793	-0.823978	0	1	putative dehydrogenase subunit [b0306]	A_07_P008225
b1689	ydiL	1.52565	-0.445597	0.759081	0.467334	0.301793	-0.403737	0.521653	0.359689	0.708296	0.40958	2.12508	1.68247	1.65829	1.21889	-0.348616	3.40587	0	orf, hypothetical protein [b1689]	A_07_P018497
b2568	lepB	-0.320616	-0.106529	-0.395185	-0.762953	-0.394405	0.194393	-0.395938	0.218169	-0.158674	1.86558	0.380796	-0.50524	-0.573687	-0.0162373	-0.18985	0.626448	0	leader peptidase [b2568]	A_07_P019744
b1558	cspF	0.262227	-0.2551	0.139866	0.476562	0.307096	3.38069	0.18613	-0.0804701	0.701107	5.18466	1.56203	0.681569	-1.91224	0.716058	-0.264964	1.92666	0	cold shock protein [b1558]	A_07_P020435
b2286	nuoC	0.0729227	-0.172644	0.00384521	-0.9372	-0.477868	-0.697906	-0.302189	0.202578	-0.25515	0.371908	0.766472	1.49077	-0.334133	0.551167	-0.426678	0.353311	1	NADH dehydrogenase I chain C, D [b2286]	A_07_P013718
b1269	rluB	0.264898	0.205866	-0.0238895	0.345218	0.359023	1.40424	0.230223	0.443492	-0.10628	3.34999	1.97325	-0.583095	-0.930886	0.431843	-0.10081	1.40464	0	orf, hypothetical protein [b1269]	A_07_P014329
b0991	ymcE	0.595216	-0.264982	-0.505549	1.1812	0.103508	4.71732	0.221878	-1.02403	0.399323	3.54932	2.90794	-0.719852	-0.017004	0.390846	-0.0844842	2.45613	0	suppresses fabA and ts growth mutation [b0991]	A_07_P001189
b2148	mglC	-0.60257	0.973642	0.875862	-3.55703	-0.157968	-1.45622	-0.493612	0.362841	0.272247	-0.315022	-0.50073	2.24987	-2.63513	0.596056	-0.544834	0.207595	0	methyl-galactoside transport and galactose taxis [b2148]	A_07_P003504
b0490	ybbL	-0.201864	-0.257271	-0.123121	-0.0980406	0.0595703	0.999522	-0.124145	0.230821	0.267839	-0.644875	0.743791	0.743729	1.07996	0.496545	-0.310345	1.33409	0	putative ATP-binding component of a transport system [b0490]	A_07_P016238
b4085	alsE	-0.423613	-0.233165	-0.0334368	-1.0223	-0.0411673	0.292352	-0.350737	0.473721	0.145204	-0.237794	-0.059917	0.14239	-0.214711	0.175349	-0.263043	0	0	putative epimerase [b4085]	A_07_P011164
b1274	topA	-0.582861	-0.503223	0.412338	-0.0241718	-0.485024	-0.726103	-0.236588	0.330224	-0.126655	1.19163	0.695666	-0.638647	-0.889821	0.0651472	-0.150868	0.408131	0	DNA topoisomerase type I, omega protein [b1274]	A_07_P014351
b1515	lsrD	0.535322	0.793331	0.894258	-1.51986	0.0879536	-6.85905	0.158201	0.788079	0.290561	-0.821717	1.0036	0.753995	0.582726	0.709059	-0.275429	0.234253	0	putative transport system permease protein [b1515]	A_07_P020221
b2890	lysS	-0.523425	-0.810587	-0.0511265	-0.514529	-0.779047	0.564882	-0.535743	0.192634	-0.261382	0.846825	0.0687923	-0.119505	0.16439	-0.0298653	-0.252939	2.50698	0	lysine tRNA synthetase, constitutive; suppressor of ColE1 mutation in primer RNA [b2890]	A_07_P006416
b0949	uup	-0.132764	-0.771513	0.407307	-0.40049	-0.34101	0.469527	-0.247694	0.327187	-0.0561008	1.42576	0.589192	0.0881119	-1.17647	0.237098	-0.242396	1.78764	0	putative ATP-binding component of a transport system [b0949]	A_07_P005192
b0485	ybaS	0.319334	-0.211233	-0.526033	-0.849944	-0.683576	-3.22504	-0.390291	0.128781	0.0248399	-3.52194	0.277818	-0.0283489	-1.21532	0.100772	-0.245531	0.774386	0	putative glutaminase [b0485]	A_07_P016211
b1002	agp	-0.0785332	-0.113508	0.331772	-1.59035	0.258334	-3.14634	-0.238457	0.956952	0.219811	-2.23578	-0.290348	1.86089	0.316102	0.686827	-0.462642	1.77275	0	periplasmic glucose-1-phosphatase [b1002]	A_07_P001241
b1500	yneN	1.42561	0.843218	0.26975	-0.921163	-0.593152	1.14346	0.204853	0.382929	0.347979	0.910413	1.48167	-1.59532	0.883069	0.154314	0.0252694	0.722616	0	orf, hypothetical protein [b1500]	A_07_P009587
b0358	yaiO	0.490059	0.3174	-0.223497	0.201387	-0.012989	-1.26883	0.154472	0.959355	0.335847	-1.3838	0.762129	0.421361	0.847059	0.619673	-0.232601	1.00598	0	orf, hypothetical protein [b0358]	A_07_P020918
b1772	ydjH	-0.413577	0.627316	-0.599464	-1.31978	-0.256047	0.0147505	-0.392311	0.269062	-0.00772333	0.950658	0.15452	0.380848	-1.11505	0.199176	-0.295744	0.609822	0	putative kinase [b1772]	A_07_P018910
b1895	uspC	-0.209903	-0.322008	0.0622807	0.643634	0.258457	0.726171	0.0864922	0.242307	0.775218	-0.560295	0.834662	1.93527	1.96816	0.946864	-0.430186	0.287447	1	putative regulator [b1895]	A_07_P016145
b3586	yiaV	-0.0810571	-0.246776	0.402117	-1.60684	-0.174841	-2.25579	-0.341479	0.963254	-0.0931783	-0.265831	-0.305862	-0.334414	0.152737	0.0574501	-0.199464	0	0	putative membrane protein [b3586]	A_07_P016871
b1186	nhaB	-0.346087	0.0560951	0.537676	-0.199437	0.342525	1.3629	0.0781544	1.12257	0.197868	1.20226	0.498774	-0.321445	0.840331	0.374442	-0.148144	0.0270695	0	Na+/H+ antiporter, pH independent [b1186]	A_07_P006885
b3734	atpA	-0.233684	-0.110039	0.555998	-0.680328	-0.0421	0.946249	-0.102031	0.0613585	-0.101849	1.05914	1.31896	0.456821	-1.346	0.433822	-0.267926	2.22889	0	membrane-bound ATP synthase, F1 sector, alpha-subunit [b3734]	A_07_P005591
b1915	yecF	0.136025	-0.0857124	0.0576649	1.15122	0.0928173	0.351971	0.270403	0.829036	0.0738506	2.34272	1.49228	-1.5192	1.01962	0.218991	0.0257057	0.69614	0	orf, hypothetical protein [b1915]	A_07_P014940
b1043	csgC	-0.430759	0.241009	0.631191	0.949245	-0.00450325	3.8359	0.277236	-0.240987	0.43458	1.03227	2.22153	-0.882871	-3.54044	0.383062	-0.0529129	1.61466	0	putative curli production protein [b1043]	A_07_P001429
b0435	bolA	-0.462553	0.780819	0.624203	-0.832755	-0.319341	-2.94828	-0.0419254	0.653549	0.373301	-1.84883	0.425241	0.194714	0.299008	0.411701	-0.226813	0.838394	0	possible regulator of murein genes [b0435]	A_07_P021288
b2426	ucpA	-0.246922	-0.0919781	0.726784	-0.30493	0.11613	-0.386874	0.0398169	0.0977049	0.258984	-0.437633	1.33874	2.61011	0.878492	1.07638	-0.518284	0.691199	0	putative oxidoreductase [b2426]	A_07_P013188
b0598	cstA	0.229541	0.700092	0.96875	-1.98793	0.0820007	-1.92138	-0.00150871	0.445816	-0.334489	-1.1045	1.45933	3.48882	-1.4571	1.26487	-0.633189	1.95858	1	carbon starvation protein [b0598]	A_07_P016748
b1904	yecR	-0.267603	0.202229	1.10784	0.650956	0.51936	4.09288	0.442557	0.299417	0.218342	1.47756	2.38448	-0.542202	-3.5276	0.590008	-0.0737257	0.343131	0	orf, hypothetical protein [b1904]	A_07_P016190
b2188	yejM	-0.559054	0.186266	0.455812	-0.305671	-0.00759983	0.0231247	-0.0460493	0.315783	0.213896	1.46226	0.906268	-0.0772934	-0.499056	0.339663	-0.192856	1.82987	0	putative sulfatase [b2188]	A_07_P000736
b1969	yedW	0.165728	0.114594	-0.501379	0.330895	-0.483897	0.543073	-0.0748119	0.657423	0.74106	0.276076	-0.0517187	-0.594598	1.00031	0.188042	-0.131427	0.746848	1	putative 2-component transcriptional regulator [b1969]	A_07_P015203
b0138	yadM	-0.257587	0.531035	-0.229376	-0.52476	-0.0105014	-0.285553	-0.0982377	0.782635	0.126319	-0.90658	0.366927	-0.142974	1.06607	0.283227	-0.190732	0	0	putative fimbrial-like protein [b0138]	A_07_P002652
b2111	yehD	-0.449636	-0.226738	0.838993	2.06009	0.275391	-0.176355	0.499619	1.32584	1.07215	0.782783	0.670243	4.39494	1.95258	1.86579	-0.683087	2.96717	0	putative fimbrial-like protein [b2111]	A_07_P003318
b0834	yliF	0.283612	-0.373617	0.335515	-0.706913	0.28035	1.55184	-0.0362107	0.744796	0.0604172	0.642838	0.652197	-1.40477	-0.109707	0.0131607	-0.0246857	0	0	orf, hypothetical protein [b0834]	A_07_P004622
b1725	yniA	0.463588	-0.481205	0.0980663	-0.778285	0.0898848	-3.4599	-0.12159	0.656308	0.596048	-1.12685	-0.0510855	2.51344	1.08548	0.928677	-0.525134	1.46033	0	orf, hypothetical protein [b1725]	A_07_P018674
b2963	mltC	-0.756366	0.0979195	0.348154	-0.845181	-0.0546808	0.984289	-0.242031	0.650878	0.0283537	1.92443	0.15685	-0.0796165	-1.20696	0.189116	-0.215573	1.96921	0	membrane-bound lytic murein transglycosylase C [b2963]	A_07_P011960
b3121	yhaC	0.169792	0.226883	0.111049	-0.0562673	0.274704	0.855387	0.145232	1.36153	-0.0141053	0.936733	0.650147	0.243291	0.310287	0.560216	-0.207492	0.276746	0	orf, hypothetical protein [b3121]	A_07_P000331
b3715	yieH	0.241667	-1.35937	-0.275063	-0.759095	-0.248348	0.90613	-0.480043	-0.118025	0.209362	1.60699	0.0282049	-1.00144	-0.674233	-0.220475	-0.129784	0.616034	0	putative phosphatase [b3715]	A_07_P005498
b2214	apbE	-0.63734	0.208601	-0.153021	-0.672009	0.195844	0.503178	-0.211585	0.0565987	0.0124292	1.18121	0.85529	-0.209916	-0.86198	0.178601	-0.195093	0	0	orf, hypothetical protein [b2214]	A_07_P000856
b2455	eutE	-0.614086	-0.414713	-0.866832	-1.55257	0.0794926	0.356028	-0.673741	-0.78333	-0.158921	-0.425461	0.478605	0.153773	0.611947	-0.0774682	-0.298136	0.895914	0	ethanolamine utilization; similar to acetaldehyde dehydrogenase [b2455]	A_07_P013331
b0720	gltA	0.046175	0.894711	0.162466	0.24291	0.0294571	0.359159	0.275144	1.39524	0.144341	0.63618	0.842687	1.24353	-0.916191	0.906449	-0.315653	1.32456	0	citrate synthase [b0720]	A_07_P010118
b0378	yaiW	-0.0473261	-0.255373	0.0222645	-0.211823	0.324917	1.43454	-0.0334681	0.441065	0.238943	0.0125933	0.774341	0.688476	-0.834404	0.535706	-0.284587	2.08383	0	orf, hypothetical protein [b0378]	A_07_P021005
b1656	sodB	1.99477	-0.696621	0.116766	-1.05656	-0.484348	0.0986853	-0.0251991	0.389802	0.492497	-1.74268	0.593328	-0.0230293	2.24728	0.363149	-0.194174	0.989232	0	superoxide dismutase, iron [b1656]	A_07_P018342
b2422	cysA	3.06606	-0.811675	0.73362	-0.878177	-3.10578	1.27597	-0.19919	1.28232	-0.345627	5.08371	0.0167561	0.686318	-0.760152	0.409943	-0.304566	1.19074	1	ATP-binding component of sulfate permease A protein; chromate resistance [b2422]	A_07_P013166
b1778	msrB	-0.130199	-0.441475	-0.152443	-0.193542	-0.217394	-0.103252	-0.227011	0.532824	-0.0867538	-0.11511	0.418995	1.21939	-0.385604	0.521114	-0.374062	1.06894	0	orf, hypothetical protein [b1778]	A_07_P015584
b0992	yccM	0.320377	-0.528696	-2.64946	0.761592	0.355008	0.805004	-0.348235	-0.609472	0.49161	0.600297	0.618475	2.26244	1.39019	0.690762	-0.519499	1.39028	0	orf, hypothetical protein [b0992]	A_07_P001194
b2142	yohK	0.55122	0.254095	-0.271667	0.791842	0.0840178	0.246146	0.281902	0.783998	0.245446	-1.55862	1.36077	2.19104	1.44578	1.14531	-0.431706	0.0584704	0	putative seritonin transporter [b2142]	A_07_P003473
b1344	ttcA	-0.164981	-0.438318	-0.356804	0.00801277	0.0988665	1.00831	-0.170645	0.374183	-0.0766106	0.611209	0.730095	-0.649046	-0.747372	0.0946553	-0.13265	1.85408	0	orf, hypothetical protein [b1344]	A_07_P014700
b1001	yccE	0.275621	-0.0361161	0.183485	0.169978	0.279965	0.714942	0.174587	1.74196	0.308478	0.764208	0.0128188	-0.386859	0.378683	0.419099	-0.122256	0.269508	0	orf, hypothetical protein [b1001]	A_07_P001240
b4132	cadB	0.510673	-1.25588	0.106799	0.516427	-0.185334	0.390122	-0.0614633	0.593647	0.460922	0.713431	0.295118	-2.04964	0.0061264	-0.174988	0.0567623	0.420819	1	transport of lysine/cadaverine [b4132]	A_07_P011396
b0069	sgrR	-0.228134	-0.189222	-0.171513	-0.263315	0.000139236	0.453537	-0.170409	0.217967	0.20608	-1.07712	0.59617	0.455449	0.252074	0.368917	-0.269663	1.59047	0	putative transport protein [b0069]	A_07_P011033
b2664	csiR	-0.283529	0.622608	-0.258524	-0.162388	-0.221981	-0.930027	-0.0607628	0.513557	-0.462879	0.385403	1.29801	-0.13911	0.166398	0.302394	-0.181578	1.24903	0	putative transcriptional regulator [b2664]	A_07_P020175
b1576	ydfD	-0.0529776	-0.300291	-0.903976	-1.02136	0.705917	-0.707421	-0.314537	0.877025	0.129832	-0.484568	-0.422486	-0.445233	1.49598	0.0347843	-0.174661	2.41553	0	orf, hypothetical protein [b1576]	A_07_P020520
b3085	ygjP	0.0392857	-0.576241	-0.987024	0.494061	-0.210835	0.551063	-0.24815	0.607811	0.304391	0.575449	-0.12986	-0.0252771	-0.197334	0.189266	-0.218708	1.01545	0	orf, hypothetical protein [b3085]	A_07_P000154
b2250	yfaZ	0.186707	-0.629747	0.332172	0.0938454	0.200182	0.88362	0.0366318	0.991441	0.704532	1.19449	-0.059763	-0.553491	-1.05206	0.27068	-0.117024	0	0	orf, hypothetical protein [b2250]	A_07_P001040
b2085	yegR	-0.399989	0.277133	0.13213	-0.1946	0.076148	0.241274	-0.0218357	0.644322	0.256254	-1.08402	0.559821	0.18825	0.309634	0.412161	-0.216999	1.09268	0	orf, hypothetical protein [b2085]	A_07_P003199
b2264	menD	0.0707607	-0.209475	0.0892143	-0.79394	0.0346127	-0.69782	-0.161765	0.716267	-0.140236	0.499844	0.464159	0.77357	0.0798101	0.45344	-0.307603	0.867702	0	2-oxoglutarate decarboxylase; SHCHC synthase [b2264]	A_07_P001109
b3042	yqiC	-0.513367	-0.634718	-0.721657	0.746201	-0.159818	1.26704	-0.256672	0.44232	0.415098	1.10378	-0.105494	-0.346988	-0.0790462	0.101234	-0.178953	0.839796	1	orf, hypothetical protein [b3042]	A_07_P012342
b3303	rpsE	-0.639413	-0.550459	-0.379715	-0.139507	0.0498199	0.610697	-0.331855	0.107193	-0.192204	0.993393	0.603878	0.413456	-0.594072	0.233081	-0.282468	1.62369	0	30S ribosomal subunit protein S5 [b3303]	A_07_P012943
b0238	gpt	-0.338229	-0.0627918	0.0510635	0.438071	0.261074	1.74828	0.0698376	1.11368	0.309905	3.12083	0.300365	-1.98429	-1.24968	-0.0650876	0.0674626	0.921094	0	guanine-hypoxanthine phosphoribosyltransferase [b0238]	A_07_P007903
b1769	ydjE	-0.722352	0.273928	-0.0916252	-0.131688	0.00164986	0.236412	-0.134018	0.0533562	0.161521	0.168616	0.897428	-0.0263109	0.284291	0.271498	-0.202758	0	0	putative transport protein [b1769]	A_07_P018893
b1861	ruvA	0.136572	-1.15783	-0.201065	0.611772	-0.205447	0.980236	-0.163199	0.635182	-0.0222549	0.622486	0.41146	0.195959	0.307122	0.305087	-0.234143	1.87514	0	Holliday junction helicase subunit B; branch migration; repair [b1861]	A_07_P015985
b1381	ydbH	-0.168827	-0.0603561	0.197571	-0.40906	0.240411	0.106384	-0.0400522	0.313841	0.406664	-0.429563	0.673001	-0.349138	0.207075	0.261092	-0.150572	0	0	orf, hypothetical protein [b1381]	A_07_P014885
b1144	ymfJ	-0.172733	-0.710941	0.140167	-2.54108	-0.0333347	-0.293664	-0.663585	-0.17585	0.463289	0.567347	-0.765773	-0.16651	1.1533	-0.161211	-0.251187	1.88385	0	orf, hypothetical protein [b1144]	A_07_P006675
b3714	yieG	-1.48673	-0.43366	-0.109926	-0.0995297	-0.0942836	-0.968424	-0.444826	0.365185	0.308398	2.56125	-0.496789	-0.960113	-2.18967	-0.19583	-0.124498	1.74556	0	putative membrane / transport protein [b3714]	A_07_P005491
b3626	rfaJ	-0.568113	-0.702133	0.274176	0.18019	0.227876	1.06526	-0.117601	0.0642471	0.0347061	0.522202	1.05815	0.339779	0.364994	0.37422	-0.24591	2.73638	0	UDP-D-glucose: [b3626]	A_07_P017072
b2561	yfhH	0.156589	0.0637035	-0.783196	0.638001	-0.554023	0.892193	-0.095785	0.145645	0.203079	0.698755	0.872191	0.222245	0.815551	0.36079	-0.228287	1.30287	0	orf, hypothetical protein [b2561]	A_07_P019709
b4153	frdB	0.253222	-0.219982	0.248043	-1.2298	-0.119374	-2.47756	-0.213579	0.558165	-0.174752	-2.2712	0.482747	3.70537	2.36993	1.14288	-0.67823	1.59932	0	fumarate reductase, anaerobic, iron-sulfur protein subunit [b4153]	A_07_P011497
b3185	rpmA	-0.561247	0.215384	0.114904	0.431862	-0.245157	0.899771	-0.00885087	0.788971	0.168049	2.80309	0.522306	-1.36768	-1.29447	0.0279121	-0.0183815	3.30323	0	50S ribosomal subunit protein L27 [b3185]	A_07_P012404
b1430	tehB	-0.197404	-0.0514336	0.235075	-0.388545	0.0491486	1.06074	-0.0706318	0.574286	-0.0433197	0.319525	0.761864	-0.0890236	0.577387	0.300951	-0.185792	0.106817	0	tellurite resistance [b1430]	A_07_P009242
b0820	ybiT	-1.05531	-0.665234	-0.200397	-0.410684	0.297918	0.483787	-0.40674	0.148286	0.0489464	1.71926	0.0871944	-0.198096	-0.183907	0.0215826	-0.214161	0.173049	0	putative ATP-binding component of a transport system [b0820]	A_07_P004555
b3736	atpF	-0.555391	0.00679207	0.675306	-0.564341	-0.114397	0.76824	-0.110406	-0.392578	-0.0270081	0.851565	1.59032	0.147588	-1.20814	0.329581	-0.219993	1.3372	0	membrane-bound ATP synthase, F0 sector, subunit b [b3736]	A_07_P005604
b3561	wecH	-0.119259	-0.0177588	-0.0488467	0.0641842	0.0721159	1.02175	-0.00991297	0.759459	0.243647	-0.214936	0.465942	-0.436352	0.996488	0.258174	-0.134043	0	0	orf, hypothetical protein [b3561]	A_07_P007733
b0523	purE	0.174634	-0.259127	-0.558352	0.0987949	-0.0239992	1.85059	-0.11361	0.182895	0.0366802	6.52542	0.937561	-1.31368	-3.26673	-0.0391364	-0.0372366	1.05453	0	phosphoribosylaminoimidazole carboxylase = AIR carboxylase, catalytic subunit [b0523]	A_07_P016404
b2682	ygaZ	-0.405489	0.351791	0.344446	0.261477	0.086525	2.12269	0.12775	0.343983	0.635649	1.22555	0.896597	-0.320292	0.110435	0.388984	-0.130617	3.2702	1	orf, hypothetical protein [b2682]	A_07_P001881
b1577	ydfE	-0.138582	-0.187941	-0.291549	-0.675077	0.43794	-0.665022	-0.171042	1.24973	0.331324	-0.95587	-0.601317	-0.239818	1.36938	0.184981	-0.178011	1.30565	0	orf, hypothetical protein [b1577]	A_07_P020523
b4103		-0.452272	-1.66567	-0.230912	-0.072185	-0.367027	0.378211	-0.557614	0.399471	-0.369001	0.0989909	-0.214076	-0.788228	-0.10448	-0.242959	-0.157328	#N/A	0	orf, hypothetical protein [b4103]	A_07_P011255
b1318	ycjV	-0.732357	0.163733	-0.195284	-1.70509	-0.0670104	0.533673	-0.507203	0.291281	-0.192232	-0.0592518	-0.131596	-0.647135	0.0045619	-0.16992	-0.168641	#N/A	0	putative ATP-binding component of a transport system [b1318]	A_07_P014573
b1076	flgE	-0.0791302	-0.0747051	1.17889	-0.220741	0.186733	2.56907	0.19821	0.218792	-0.215069	0.919807	2.07984	0.412724	-2.11302	0.624073	-0.212931	0.159413	0	flagellar biosynthesis, hook protein [b1076]	A_07_P001583
b0529	folD	0.38553	-0.618074	0.16687	0.505678	0.217092	1.42299	0.131419	1.14892	0.348826	3.40768	0.384503	-0.562261	-1.18708	0.329998	-0.0992892	2.44765	0	5,10-methylene-tetrahydrofolate dehydrogenase; 5,10-methylene-tetrahydrofolate cyclohydrolase [b0529]	A_07_P016432
b3552	yiaD	0.676748	-1.03873	-0.403185	0.699383	0.189789	2.1846	0.0248005	-0.00989914	0.207761	1.92849	1.36248	-1.02705	-0.677664	0.133325	-0.0542621	2.4388	1	putative outer membrane protein [b3552]	A_07_P007687
b2605	yfiB	0.484376	0.333897	-0.0358429	0.805891	0.176188	1.2043	0.352902	0.909853	-0.0544319	2.24836	1.68631	0.434247	0.1603	0.743996	-0.195547	0.817492	0	putative outer membrane protein [b2605]	A_07_P019901
b0645	ybeR	-0.16262	-1.02398	-0.0536942	0.192163	-0.0907712	-0.969277	-0.227781	0.946377	0.688447	-1.17363	-0.837746	-0.937909	0.555788	-0.0352077	-0.0962869	0.401235	0	orf, hypothetical protein [b0645]	A_07_P009794
b0850	ybjC	0.354435	-0.211847	0.0834961	0.063427	-0.00927925	1.0377	0.0560463	0.365852	0.39387	-0.617529	0.887721	-0.553291	0.864241	0.273538	-0.108746	1.45642	1	orf, hypothetical protein [b0850]	A_07_P004701
b2515	ispG	-0.733816	-0.517105	0.0473175	0.130072	-0.0413828	0.903889	-0.222983	0.404586	-0.00191021	-0.158479	0.404161	0.549097	0.695654	0.338984	-0.280983	1.45582	0	orf, hypothetical protein [b2515]	A_07_P013631
b1272	sohB	-0.192212	-0.353634	-0.0870228	0.203622	0.203979	1.17202	-0.0450537	0.755279	0.0583105	0.666968	0.523034	-0.171423	1.01925	0.2913	-0.168177	0.326378	0	putative protease [b1272]	A_07_P014344
b1776	ydjL	-0.805287	-0.0943437	-0.143443	-1.7126	-0.791933	-0.479205	-0.709522	-0.567672	-0.0314398	0.550765	-0.0589643	2.38553	-1.212	0.431864	-0.570693	3.07267	0	putative oxidoreductase [b1776]	A_07_P015572
b0197	metQ	-1.10735	-0.864788	0.290382	-1.57546	0.189472	2.07539	-0.613548	0.702825	-0.107572	1.85961	-0.966655	-0.147387	-1.03314	-0.129697	-0.241926	0.856585	0	putative lipoprotein [b0197]	A_07_P002943
b3590	selB	-0.29239	-0.232075	0.652073	-0.493898	0.283351	1.07032	-0.0165876	0.456951	-0.133141	1.61886	1.09421	0.376524	-0.591771	0.448637	-0.232612	0.926611	0	selenocysteinyl-tRNA-specific translation factor [b3590]	A_07_P016891
b0522	purK	-0.338252	-0.216501	-0.0087471	-0.126826	0.026289	1.44765	-0.132808	0.108354	0.0957556	5.84614	0.864024	-1.61564	-4.96388	-0.136877	0.00203476	0	0	phosphoribosylaminoimidazole carboxylase = AIR carboxylase, CO [b0522]	A_07_P016397
b0772	ybhC	-0.586494	0.0947819	0.0032711	-1.0156	-0.000102043	-0.130612	-0.300829	0.582525	-0.1057	0.337231	0.0838795	-0.977834	0.0270119	-0.104282	-0.0982735	0	0	putative pectinesterase [b0772]	A_07_P004315
b0465	kefA	-0.320192	-0.673019	0.0847836	0.209505	0.0825262	0.497265	-0.123279	0.088047	0.123151	1.32161	0.881487	0.239849	0.271142	0.333133	-0.228206	0	1	putative alpha helix protein [b0465]	A_07_P021433
b2390	ypeC	3.10787	0.00518799	0.107332	2.36494	0.131255	0.876031	1.14332	1.72531	0.372708	1.15822	2.79347	-1.12816	1.50725	0.940831	0.101243	0.0363479	0	orf, hypothetical protein [b2390]	A_07_P014232
b4068	yjcH	0.615356	2.14497	0.716888	-0.905641	-0.279909	-3.52739	0.458333	1.26133	-0.461168	-0.198449	2.03603	2.16853	-2.39902	1.25118	-0.396423	1.48717	0	orf, hypothetical protein [b4068]	A_07_P008981
b2848	yqeJ	-0.412957	0.0139408	0.310972	-0.346546	0.406136	0.726009	-0.00569096	0.850011	0.515988	1.31446	0.0765257	-0.411917	-0.650772	0.257652	-0.131672	0.641542	0	orf, hypothetical protein [b2848]	A_07_P006225
b0488	ybbJ	-0.0360918	-0.0245571	-0.151831	0.184738	0.0153894	-0.0897522	-0.0024704	0.267761	0.0926256	-1.32523	1.09038	0.912109	0.63849	0.59072	-0.296595	0.354173	1	orf, hypothetical protein [b0488]	A_07_P016226
b1569	dicC	-0.0610723	0.167034	-0.302483	0.157912	0.0315838	0.047204	-0.00140505	0.219883	-0.136955	-1.24291	1.37076	-0.411763	0.161858	0.260482	-0.130943	0	0	regulator of dicB [b1569]	A_07_P020486
b3133	agaV	0.0354176	-0.848034	0.776852	-1.32841	-0.235107	-0.680329	-0.319856	0.73354	-0.117377	-1.66883	-0.11822	0.987549	-1.22894	0.371373	-0.345614	0.497766	0	PTS system, cytoplasmic, N-acetylgalactosamine-specific IIB component 2 [b3133]	A_07_P000390
b0575	cusA	0.385688	-0.255447	-0.362183	-1.97421	-0.0493631	-0.311317	-0.451102	0.0219736	0.121439	-0.307877	-0.0414639	-0.131856	0.314051	-0.00747681	-0.221813	0.305073	1	putative inner membrane component for iron transport [b0575]	A_07_P016637
b0753	ybgS	0.815913	1.16252	-0.451685	-0.781124	-0.699274	-2.64115	0.00926992	1.69134	-0.50332	-1.09107	0.29478	-0.795842	0.2251	0.17174	-0.0812351	0.648883	1	putative homeobox protein [b0753]	A_07_P010246
b2511	der	-0.489618	-0.380054	-0.00839043	-0.529676	0.166997	0.131657	-0.248149	0.369183	0.0137501	0.184675	0.325754	0.214318	-0.32264	0.230751	-0.23945	1.28944	0	putative GTP-binding factor [b2511]	A_07_P013612
b0139	htrE	0.34665	0.491795	-0.859756	-0.447402	0.171822	0.182909	-0.0593783	0.701235	0.354438	-0.182808	0.219254	-0.513817	1.46542	0.190277	-0.124828	0	0	probable outer membrane porin protein involved in fimbrial assembly [b0139]	A_07_P002658
b0880	cspD	-0.548924	-0.457718	0.520906	-0.52599	-0.0435467	-2.2882	-0.211054	0.748672	0.338754	-1.40797	-0.267988	0.710533	0.0295868	0.382493	-0.296774	2.74276	0	cold shock protein [b0880]	A_07_P004854
b1705	ydiE	-1.80573	0.701801	-0.0750236	-0.634638	0.172237	2.1199	-0.328271	-0.454097	-0.0433569	1.58134	0.963134	-2.12053	-1.10647	-0.413712	0.0427207	0.122002	0	orf, hypothetical protein [b1705]	A_07_P018578
b4253	yjgL	0.003479	0.119297	0.0398626	-0.489302	0.437538	1.30578	0.0221747	0.445261	0.101535	1.23318	0.969761	0.0610428	-2.36605	0.3944	-0.186113	0.270113	0	orf, hypothetical protein [b4253]	A_07_P003811
b1780	yeaD	0.44028	0.0349693	0.4391	-1.00043	0.0186272	-0.887545	-0.0134903	1.03234	-0.188236	0.658416	0.564702	-1.38177	-1.45207	0.00675892	-0.0101246	0.510096	0	orf, hypothetical protein [b1780]	A_07_P015593
b3643	rph	0.238846	-0.237333	0.0873089	0.624978	0.0688858	2.12094	0.156537	0.817661	0.269044	3.69133	0.826207	-1.03127	-1.27992	0.22041	-0.0319363	2.52237	0	RNase PH [b3643]	A_07_P017160
b1468	narZ	0.423937	-0.0202656	-0.139507	-0.85262	0.291836	-3.88518	-0.0593239	1.25522	0.792785	0.391269	-0.784727	3.68829	1.0009	1.23789	-0.648609	0.552035	0	cryptic nitrate reductase 2, alpha subunit [b1468]	A_07_P009431
b4299	yjhI	-0.362142	-0.224689	0.122057	-1.26147	-0.222871	-2.33337	-0.389823	0.644396	0.0401058	-0.779131	-0.412772	2.22762	0.57822	0.624837	-0.50733	0.984637	0	putative regulator [b4299]	A_07_P004021
b0163	yaeH	-0.122383	-1.03291	-0.0766964	0.273723	0.163492	-0.433092	-0.158956	0.156514	0.519693	-1.48239	0.287917	2.22313	0.967953	0.796813	-0.477884	0.973854	0	putative structural protein [b0163]	A_07_P002780
b3638	yicR	-0.294497	-0.0343227	-0.0145817	0.326636	0.000526428	1.1823	-0.00324765	-0.181962	0.341126	0.478032	1.26778	0.291943	0.090764	0.429723	-0.216485	2.09261	0	DNA repair protein [b3638]	A_07_P017134
b0219	yafV	-0.464132	0.191229	-0.589073	0.403103	0.385525	0.714938	-0.0146698	0.56587	0.32794	-0.670437	0.497657	1.42276	0.886564	0.703557	-0.359114	0.0106756	0	putative EC 3.5. amidase-type enzyme [b0219]	A_07_P003018
b3602	yibL	-0.0993395	-0.867294	0.034338	0.265187	-0.184462	1.33391	-0.170314	0.586707	0.343121	0.448417	-0.00762176	0.102657	-0.585153	0.256216	-0.213265	2.54376	1	orf, hypothetical protein [b3602]	A_07_P016951
b1130	phoP	-0.175145	-0.135588	-0.815283	0.095068	0.183229	0.131487	-0.169544	0.0467005	0.488091	-1.31976	0.38809	0.137853	0.806216	0.265183	-0.217364	0	1	transcriptional regulatory protein [b1130]	A_07_P006601
b4293	fecI	-1.56947	0.269442	-0.747589	0.21757	0.000775337	1.64599	-0.365855	0.357963	-0.434369	2.7809	0.409641	-1.56266	-2.61152	-0.307356	-0.0292495	3.02924	0	probable RNA polymerase sigma factor [b4293]	A_07_P003994
b1606	folM	-0.422956	-0.581108	-0.521711	-0.504706	0.0579596	-0.00760937	-0.394504	0.24614	0.360573	-0.458932	-0.362297	-0.163416	0.320294	0.0202501	-0.207377	0.142357	1	putative oxidoreductase [b1606]	A_07_P020665
b1490	yddV	-0.331862	0.736286	-0.491236	-0.628061	-0.23013	-2.10468	-0.189001	0.825043	-0.385239	-1.69247	0.413027	-0.071517	0.852822	0.195328	-0.192164	0.323111	0	orf, hypothetical protein [b1490]	A_07_P009536
b0185	accA	-0.508974	-0.74222	-0.278143	0.0445366	-0.220857	0.625616	-0.341131	0.307122	-0.267936	1.23275	0.352915	-0.746283	-0.783999	-0.0885453	-0.126293	4.6548	0	acetylCoA carboxylase, carboxytransferase component, alpha subunit [b0185]	A_07_P002882
b2261	menC	0.48019	-0.346602	0.424112	-0.50906	0.161843	-0.270335	0.0420969	0.839122	-0.0465202	-0.03514	0.747188	0.686954	-0.0742598	0.556686	-0.257294	0.35228	0	o-succinylbenzoyl-CoA synthase; conversion of chorismate to 2-o-succinylbenzoyl-CoA [b2261]	A_07_P001094
b3259	prmA	0.01439	-0.109491	0.379255	-0.860996	0.244295	0.322141	-0.0665094	0.324451	0.0464573	-0.0536404	0.842662	-0.21034	-0.77361	0.250808	-0.158658	2.16853	0	methylase for 50S ribosomal subunit protein L11 [b3259]	A_07_P012761
b1880	flhB	0.148712	0.223648	1.08988	-0.275814	0.365777	2.84373	0.31044	0.131138	-0.0501614	0.562075	2.2631	-0.379949	-2.70531	0.491033	-0.0902964	0.316058	1	putative part of export apparatus for flagellar proteins [b1880]	A_07_P016076
b1513	lsrA	0.110345	-0.139023	1.27115	-2.33066	-0.105348	-7.54761	-0.238707	1.05705	-0.235287	-3.04211	-0.126371	0.99747	2.22265	0.423215	-0.330961	0.864293	0	putative ATP-binding component of a transport system [b1513]	A_07_P020212
b2123	yehR	-0.20264	0.229046	-0.844114	-0.0116067	-0.0822544	0.890688	-0.182314	-0.220715	0.344727	0.556764	0.73549	-0.115128	0.983889	0.186093	-0.184204	1.4279	0	orf, hypothetical protein [b2123]	A_07_P003377
b1232	purU	-0.320273	-0.0529366	0.0525265	-0.287429	0.201007	1.46145	-0.0814211	0.642357	-0.0518408	0.714552	0.570217	-0.323406	0.751971	0.209332	-0.145376	0	0	formyltetrahydrofolate deformylase; for purT-dependent FGAR synthesis [b1232]	A_07_P007098
b0886	cydC	-0.0296907	-0.548615	-0.119116	-0.162567	-0.0771103	1.17072	-0.18742	0.504334	0.18296	0.431603	0.154683	0.0870504	0.127204	0.232257	-0.209838	0.579494	0	ATP-binding component of cytochrome-related transport [b0886]	A_07_P004879
b0808	ybiO	0.124323	-0.241688	0.0584831	-0.174997	-0.0831814	-1.30896	-0.0634121	0.679795	-0.013814	-0.773459	0.545149	-0.131842	0.0799561	0.269822	-0.166617	0	0	putative transport protein [b0808]	A_07_P004491
b0876	ybjD	-0.197246	-0.273771	-0.314798	-0.457356	-0.000764847	-0.986934	-0.248787	-0.0550165	0.0763683	-1.71791	0.633109	0.262733	0.418762	0.229299	-0.239043	0.546485	0	orf, hypothetical protein [b0876]	A_07_P004834
b3107	yhaL	-0.787478	-0.534073	0.226589	0.1304	-0.5437	0.220028	-0.301652	0.286875	-0.00669098	1.12284	0.214005	0.877108	-0.338172	0.342824	-0.322238	1.05805	0	orf, hypothetical protein [b3107]	A_07_P000264
b1411	ynbD	-0.475365	-1.03356	-0.431875	0.262005	-0.377802	0.219448	-0.41132	0.240458	0.0941486	0.479024	-0.170311	0.42301	-0.104407	0.146827	-0.279073	0.247652	0	putative enzymes [b1411]	A_07_P009148
b2683	ygaH	-0.490909	0.0321541	0.138487	-0.203568	0.0812254	1.77811	-0.088522	-0.0180111	0.160411	2.15932	0.988668	-0.870602	-0.205414	0.0651166	-0.0768193	3.62845	1	orf, hypothetical protein [b2683]	A_07_P001889
b1078	flgG	-0.0755463	0.188551	1.31388	-0.100441	0.0482979	2.95809	0.274948	0.159639	-0.237137	2.42543	2.29896	0.0496788	-2.58518	0.567784	-0.146418	0.174156	0	flagellar biosynthesis, cell-distal portion of basal-body rod [b1078]	A_07_P001593
b2444	yffM	-0.621895	-0.417668	-2.64607	1.34531	-0.758911	0.901419	-0.619848	-0.257941	0.187207	-0.608811	-0.392198	0.181555	-0.888808	-0.0703441	-0.274752	1.54901	0	orf, hypothetical protein [b2444]	A_07_P013277
b1622	malY	-0.135386	-0.348766	0.260462	0.0611362	0.157266	0.709375	-0.00105763	1.10057	0.513291	-0.141471	-0.224818	0.46906	0.840068	0.464525	-0.232791	0.144163	0	enzyme that may degrade or block biosynthesis of endogenous mal inducer, probably aminotrasferase [b1622]	A_07_P020743
b1628	rsxB	-0.291201	0.364868	0.290873	-0.540602	0.0665178	1.05807	-0.0219088	0.683667	0.0429001	2.46236	0.599345	-1.23464	-0.358843	0.0228174	-0.0223631	0.264938	0	orf, hypothetical protein [b1628]	A_07_P020774
b2688	gshA	-0.182355	0.111404	0.303343	-0.546956	-0.0438299	0.015089	-0.0716787	0.511587	-0.00269413	-0.661321	0.66452	0.400246	0.0668316	0.393415	-0.232547	0.716043	0	gamma-glutamate-cysteine ligase [b2688]	A_07_P001912
b0318	yahD	-0.123022	0.238176	0.0902843	-0.216102	0.195541	0.541737	0.0369756	0.460044	-0.170092	-1.09306	1.20804	0.531314	1.25429	0.507327	-0.235176	0	0	putative transcription factor [b0318]	A_07_P008285
b1476	fdnI	0.151015	-0.955311	0.274122	0.453845	-0.039196	-0.0414314	-0.0231049	0.865725	0.731485	0.388556	-0.282739	2.55714	-0.541893	0.967903	-0.495504	1.57209	0	formate dehydrogenase-N, nitrate-inducible, cytochrome B556 [b1476]	A_07_P009475
b1597	asr	-0.556845	0.526228	0.460331	0.663484	0.23789	1.47636	0.266218	1.40273	0.101107	2.10798	0.678554	1.16468	-0.0588036	0.836767	-0.285275	1.30316	0	acid shock protein [b1597]	A_07_P020616
b3510	hdeA	1.76253	-0.0897903	0.65382	1.38113	0.146042	-2.84976	0.770745	2.34966	0.453106	-1.48126	0.891429	0.419852	-3.89164	1.02851	-0.128883	0.192953	0	orf, hypothetical protein [b3510]	A_07_P007483
b3845	fadA	-0.252106	0.796827	-0.184687	-1.4228	-0.810045	-3.58386	-0.374562	-0.0493174	-0.201176	-0.906265	0.506233	2.58778	-1.60396	0.710879	-0.542721	0.862214	1	thiolase I; 3-ketoacyl-CoA thiolase; acetyl-CoA transferase [b3845]	A_07_P019031
b1061	dinI	-0.259877	-0.65415	-0.348278	-0.320795	-0.106468	1.02524	-0.337914	-0.0918903	0.233821	0.617023	0.222694	-0.783199	-0.0250168	-0.104644	-0.116635	2.76102	0	damage-inducible protein I [b1061]	A_07_P001507
b3999	yjaG	-0.52758	-1.08179	-0.0201073	0.326497	-0.750583	1.12691	-0.410712	0.150404	-0.0105867	0.360869	0.00604153	-0.572351	-0.121149	-0.106623	-0.152045	3.11347	0	orf, hypothetical protein [b3999]	A_07_P008660
b0946	ycbW	-0.193404	-0.0655727	-0.0663662	0.456261	0.0670996	0.0662022	0.0396034	0.154569	-0.145241	0.802287	1.48702	-0.0147276	1.00803	0.370406	-0.165401	1.70462	0	orf, hypothetical protein [b0946]	A_07_P005180
b1521	uxaB	0.297182	-0.403324	0.383829	0.403796	0.179857	-0.728051	0.172268	0.566674	0.0631847	0.658171	1.26399	1.15221	-0.120301	0.761514	-0.294623	0.784085	0	altronate oxidoreductase [b1521]	A_07_P020252
b3150	yraP	-0.427828	-0.619543	-0.00954056	-0.123698	-0.545495	0.715709	-0.345221	0.350327	0.0616817	0.933003	-0.0730457	0.136222	0.103113	0.118796	-0.232009	1.67788	0	putative periplasmic protein [b3150]	A_07_P000475
b2312	purF	0.153299	-0.0548401	0.0179367	-0.225943	0.467797	0.901562	0.0716501	0.683996	0.368852	2.29253	0.53631	-1.36169	-4.81132	0.0568664	0.00739185	0.145163	0	amidophosphoribosyltransferase = PRPP amidotransferase [b2312]	A_07_P013849
b0829	gsiA	1.31918	-0.274399	0.153149	-1.01288	-1.1413	0.106314	-0.191251	1.26045	-0.107809	-0.437457	-0.352572	0.618643	1.29809	0.354678	-0.272964	0.90991	1	putative ATP-binding component of a transport system [b0829]	A_07_P004599
b4250		-0.157969	-0.148228	-0.721395	-0.422174	-0.504154	1.17319	-0.390784	0.050559	-0.0651894	-1.28086	0.21277	-0.214794	-0.372562	-0.00416374	-0.19331	#N/A	0	orf, hypothetical protein [b4250]	A_07_P003799
b1782	mipA	-0.393358	-0.279804	0.276243	-0.0759258	0.180966	1.48654	-0.0583757	0.0183954	0.031642	2.37991	1.14394	-1.33271	0.397299	-0.0346835	-0.0118461	0.922143	0	orf, hypothetical protein [b1782]	A_07_P015602
b2944	yggI	0.228262	-0.462816	-0.178854	0.212205	0.00776958	1.33008	-0.0386868	0.621803	0.514947	3.09417	0.116143	-1.32946	-1.30353	-0.0191414	-0.00977266	1.46797	0	orf, hypothetical protein [b2944]	A_07_P011864
b0305	ykgD	0.0889483	0.184891	0.443151	-1.02147	-0.173826	-1.18854	-0.0956611	0.516737	-0.0993748	-2.73981	0.664114	0.599138	0.681261	0.420153	-0.257907	0	0	putative ARAC-type regulatory protein [b0305]	A_07_P008220
b0429	cyoD	0.275659	0.0364952	0.609118	0.462158	0.0574722	1.96929	0.28818	0.411588	0.0719509	2.03088	1.74944	1.5274	-1.18492	0.940095	-0.325958	1.80841	1	cytochrome o ubiquinol oxidase subunit IV [b0429]	A_07_P021258
b1613	manA	0.178135	-0.0691719	0.059658	0.52939	0.300212	0.704962	0.199645	1.13817	0.162104	0.623742	0.665897	0.00902939	0.960213	0.493801	-0.147078	0.354075	0	mannose-6-phosphate isomerase [b1613]	A_07_P020700
b4201	priB	-0.273809	-0.615715	-0.0207024	0.00525856	0.212881	0.735551	-0.138417	0.162214	-0.0975628	3.2032	0.887117	-0.479641	-2.29395	0.118032	-0.128225	2.17297	0	primosomal replication protein N [b4201]	A_07_P011721
b2229	yfaT	0.226046	-0.657811	0.217468	0.283604	-0.0394664	0.829361	0.005968	-0.0017581	0.400331	0.975684	0.986326	0.46067	-0.842409	0.461392	-0.227712	0.998949	0	orf, hypothetical protein [b2229]	A_07_P000934
b2067	yegE	-0.435344	0.490889	0.377728	-1.10548	0.268506	-0.370853	-0.0807405	0.203916	0.0582867	0.38654	0.862348	0.734341	-0.254621	0.464723	-0.272732	1.2155	1	putative sensor-type protein [b2067]	A_07_P003112
b2959	yggL	-0.0813618	-0.344934	0.0812283	0.0332108	-0.0291185	-0.140723	-0.0681952	0.712399	0.316606	-0.445841	0.129669	-0.359088	0.294056	0.199896	-0.134046	1.32101	0	orf, hypothetical protein [b2959]	A_07_P011938
b3966	btuB	-0.0673513	-0.569504	-0.0363903	-0.0464888	0.102359	1.39696	-0.123475	0.297586	0.127975	1.2933	0.566187	0.252917	-0.883071	0.311166	-0.217321	1.12663	0	outer membrane receptor for transport of vitamin B12, E colicins, and bacteriophage BF23 [b3966]	A_07_P008533
b1283	osmB	2.55975	0.589422	-0.283945	2.83034	0.0534487	-1.81527	1.1498	1.25605	-0.0773182	-1.47082	3.63063	-1.37049	2.35077	0.859717	0.145043	0.983471	0	osmotically inducible lipoprotein [b1283]	A_07_P014396
b1708	nlpC	-0.147423	-0.251223	0.114096	-0.473666	0.0764999	-0.327299	-0.136343	0.643647	0.0397463	0.473795	0.266126	-0.469459	0.666466	0.120015	-0.128179	0.155513	0	lipoprotein [b1708]	A_07_P018591
b2499	purM	-0.0189524	-0.0191879	0.153019	0.0547123	0.381627	3.11214	0.110244	0.291701	0.261352	6.08782	1.13599	-1.37447	-4.58492	0.0786431	0.0158003	0.723127	0	phosphoribosylaminoimidazole synthetase = AIR synthetase [b2499]	A_07_P013551
b0316	yahB	0.114472	-0.693977	-0.226778	0.43469	0.130326	0.727051	-0.0482534	-0.0150337	0.354471	-0.122097	0.869946	1.31766	0.596368	0.631761	-0.340007	0.3897	0	putative transcriptional regulator LYSR-type [b0316]	A_07_P008272
b1250	kch	-0.174302	-0.357553	-0.507772	0.207888	0.0851755	0.0165653	-0.149313	0.181009	0.0486126	0.0492201	0.67618	-0.250893	0.376406	0.163727	-0.15652	0	0	putative potassium channel protein [b1250]	A_07_P007187
b2709	norR	-0.0101852	-0.441597	-0.217155	-0.706096	0.0915289	-0.536306	-0.256701	0.575099	-0.0455513	-0.565293	0.0535688	0.0373907	0.312818	0.155127	-0.205914	0.307217	1	putative 2-component transcriptional regulator [b2709]	A_07_P001994
b4375	prfC	0.00276756	-0.506613	0.250925	-0.102382	-0.335874	0.968718	-0.138235	0.598578	-0.122495	2.61815	0.455008	-0.481479	-1.89643	0.112403	-0.125319	3.53854	0	peptide chain release factor RF-3 [b4375]	A_07_P017557
b0430	cyoC	0.417454	0.267159	0.392141	0.254206	-0.12093	1.86203	0.242006	0.516363	-0.0162315	1.64444	1.57112	1.83128	-0.993502	0.975632	-0.366813	1.9845	1	cytochrome o ubiquinol oxidase subunit III [b0430]	A_07_P021261
b3184	yhbE	-0.276827	0.210979	0.544079	-0.531696	0.317079	0.106136	0.0527227	0.71824	-0.0392895	2.81887	0.823974	-0.410731	-1.32221	0.273048	-0.110163	3.46281	0	orf, hypothetical protein [b3184]	A_07_P012400
b4142	groS	0.194781	-0.286165	0.692982	0.590611	-1.01768	0.577108	0.0349056	0.331374	-0.265875	-2.50532	1.38345	-1.71324	0.38273	-0.0660727	0.0504892	0.761663	0	GroES, 10 Kd chaperone binds to Hsp60 in pres. Mg-ATP, suppressing its ATPase activity [b4142]	A_07_P011443
b1647	ydhF	0.0310583	-0.0631371	-0.483368	-0.0155096	0.117819	-0.980775	-0.0826275	0.652854	0.315785	-1.83576	0.126707	-0.0773964	-0.035491	0.254488	-0.168558	0.434435	0	orf, hypothetical protein [b1647]	A_07_P020869
b0832	gsiD	0.778877	0.406658	0.593176	-0.665875	-0.683112	1.5292	0.0859449	1.03767	-0.10522	1.56598	0.668311	-0.201446	0.588753	0.349829	-0.131942	0	1	putative transport system permease protein [b0832]	A_07_P004614
b2076	mdtC	-0.343641	-0.0301247	0.186829	-0.593658	-0.0327435	-0.581453	-0.162668	0.538392	-0.0716419	-0.089324	0.38639	-0.3129	-0.00771999	0.13506	-0.148864	0	1	orf, hypothetical protein [b2076]	A_07_P003159
b1792	yeaO	0.380662	-0.591131	-0.539402	0.665983	0.245907	0.110551	0.0324038	0.841716	0.458365	-1.56154	0.136312	1.04501	0.982286	0.620351	-0.293974	1.05408	0	orf, hypothetical protein [b1792]	A_07_P015655
b4240	treB	-0.42133	-0.00224495	-0.210512	-1.57959	-0.0121326	-1.59863	-0.445162	0.075841	0.0753174	-2.45546	-0.153282	2.00345	-1.42159	0.500332	-0.472747	1.89661	1	PTS system enzyme II, trehalose specific [b4240]	A_07_P003751
b3258	panF	-0.145864	0.0338993	0.132942	-0.524056	0.082449	-0.14279	-0.0841259	0.473412	-0.208709	0.532131	0.814726	-0.392111	-0.832939	0.171829	-0.127978	2.69581	0	sodium/pantothenate symporter [b3258]	A_07_P012756
b3160	yhbW	0.302489	0.412052	-0.260792	-0.578591	-0.354072	-0.0978308	-0.0957827	0.755189	-0.227947	-1.22238	0.516206	0.135666	-1.14441	0.294778	-0.195281	0.0693029	1	putative enzyme [b3160]	A_07_P000523
b3753	rbsR	0.0419121	-0.233383	0.529211	-0.755304	0.0207491	0.711972	-0.0793631	0.666683	0.278675	2.39479	0.146846	1.45807	-1.70111	0.637569	-0.358466	0	0	regulator for rbs operon [b3753]	A_07_P005686
b0047	kefC	0.0725727	0.155687	0.161413	-1.14655	-0.0911617	-0.822614	-0.169608	0.965776	-0.150288	-0.742435	0.00359535	0.379916	0.183001	0.29975	-0.234679	0.367492	0	K+ efflux antiporter, glutathione-regulated [b0047]	A_07_P010924
b3936	rpmE	-0.375267	-0.475168	0.312071	0.197373	0.123966	0.490506	-0.043405	0.308541	0.203251	1.43454	0.685154	-0.369892	-1.29417	0.206764	-0.125084	2.40599	0	50S ribosomal subunit protein L31 [b3936]	A_07_P019460
b0576	pheP	-0.0693026	0.105999	0.269243	0.0210543	0.016675	0.318928	0.0687338	0.631055	0.235726	1.7778	0.665692	-0.658861	-0.548367	0.218403	-0.0748347	0	0	phenylalanine-specific transport system [b0576]	A_07_P016642
b1079	flgH	-0.468151	0.379086	1.01097	-0.266899	0.357292	3.13984	0.202459	-0.0222797	-0.350184	2.51258	2.306	0.0321884	-2.53076	0.491431	-0.144486	0.250474	0	flagellar biosynthesis, basal-body outer-membrane L [b1079]	A_07_P001599
b1968	yedV	-0.0295353	0.0778446	-0.441387	0.202171	-0.27059	0.754153	-0.0922993	0.441228	0.63429	1.95244	-0.0298014	-0.661037	-0.245527	0.0961699	-0.0942346	0	1	putative 2-component sensor protein [b1968]	A_07_P015198
b0813	rhtA	0.21194	0.333242	0.239948	0.628758	-0.161172	1.00242	0.250543	0.147545	0.0520773	1.15764	1.87418	-0.396773	0.258313	0.419258	-0.0843576	0	0	putative transmembrane subunit [b0813]	A_07_P004518
b0439	lon	-0.662238	0.135853	0.225273	-0.559963	-0.50244	0.166035	-0.272703	0.355426	-0.131694	-0.770362	0.279948	-1.53262	1.09129	-0.257234	-0.00773431	2.00947	0	DNA-binding, ATP-dependent protease La; heat shock K-protein [b0439]	A_07_P021309
b0214	rnhA	-0.411245	0.0123329	-0.246202	0.557752	0.218486	1.87644	0.0262245	0.607661	0.368666	0.987969	0.42108	-0.150521	-0.21521	0.311721	-0.142748	3.10866	0	RNase HI, degrades RNA of DNA-RNA hybrids, participates in DNA replication [b0214]	A_07_P002996
b2779	eno	-0.37124	-0.521858	0.424608	-0.436808	0.225743	-0.673361	-0.135911	0.506842	0.279799	-0.0217705	0.124003	-0.426999	-0.766625	0.120911	-0.128411	0.594912	0	enolase [b2779]	A_07_P002342
b3630	rfaP	-0.321981	0.0418015	0.667164	-0.429974	0.261324	1.23113	0.0436668	0.273129	0.100969	0.789165	1.07425	0.0436592	0.306282	0.373002	-0.164667	3.8143	0	lipopolysaccharide core biosynthesis; phosphorylation of core heptose; attaches phosphate-containing substrate to LPS co [b3630]	A_07_P017091
b2125	yehT	-0.505089	-0.412201	0.654558	-1.48504	0.276977	0.0453243	-0.29416	0.114258	0.236338	1.13424	0.0834064	0.511539	-0.855428	0.236385	-0.265272	0	1	orf, hypothetical protein [b2125]	A_07_P003390
b0442	ybaV	-0.251748	-0.0758629	0.816097	-0.375835	0.148459	-0.285216	0.0522221	0.628911	0.305855	1.0181	0.538325	0.625976	-0.646765	0.524767	-0.236272	0	0	orf, hypothetical protein [b0442]	A_07_P021322
b3441	yhhY	-0.175582	-0.138002	0.246742	0.0830641	0.0696335	1.60988	0.0171711	0.262366	0.0511465	0.318217	1.05413	1.81767	0.979777	0.796327	-0.389578	2.08938	1	orf, hypothetical protein [b3441]	A_07_P018232
b3637	rpmB	-0.569145	-0.121176	-0.133808	0.403326	-0.0249043	1.57191	-0.0891415	0.144297	0.128538	2.9706	0.775215	-1.18492	-1.38301	-0.0342164	-0.0274625	2.66807	0	50S ribosomal subunit protein L28 [b3637]	A_07_P017127
b0915	lpxK	-0.106693	0.0495148	0.551888	-0.569166	0.27146	0.51418	0.0394005	0.395905	-0.00230598	2.29238	1.03762	-0.750718	-0.55803	0.170125	-0.0653625	0	0	putative EC 1.2 enzyme [b0915]	A_07_P005022
b3587	yiaW	-0.376043	0.72619	0.902613	-2.54142	-0.198021	-3.8536	-0.297336	0.803806	0.00320387	-1.31809	-0.386467	-0.436081	0.576574	-0.00388456	-0.146725	0	0	orf, hypothetical protein [b3587]	A_07_P016876
b2262	menB	0.406031	-0.45109	-0.0780983	-0.337872	0.100037	0.0246773	-0.0721985	0.567848	-0.0708427	-0.431084	0.598842	0.349349	0.497291	0.361299	-0.216749	1.25296	0	dihydroxynaphtoic acid synthetase [b2262]	A_07_P001100
b2935	tktA	-0.160404	-0.793827	0.182165	-0.26916	0.286128	0.939847	-0.15102	0.493284	-0.264901	1.46077	0.630289	-0.357121	-1.63264	0.125388	-0.138204	1.62783	0	transketolase 1 isozyme [b2935]	A_07_P011821
b3098	yqjD	0.669729	0.227402	-0.538279	-1.19155	-0.546882	-1.92247	-0.275915	0.490452	-0.398858	-0.823345	0.390416	0.415426	1.49297	0.224359	-0.250137	0	0	orf, hypothetical protein [b3098]	A_07_P000219
b2266	elaB	0.575268	1.03095	-0.00604057	-1.31059	-0.230023	-2.44842	0.0119135	1.2842	-0.542959	-0.474272	0.604171	0.116547	-0.813833	0.365489	-0.176788	0.304035	0	orf, hypothetical protein [b2266]	A_07_P001117
b1633	nth	-0.647634	0.40135	0.5716	-0.865347	0.583997	1.71653	0.00879327	0.261454	0.174392	3.3969	0.897814	-0.284371	-1.27746	0.262322	-0.126764	0.259032	0	endonuclease III; specific for apurinic and/or apyrimidinic sites [b1633]	A_07_P020799
b1973	yodA	-0.268573	0.0153809	-0.0272198	-0.660935	0.125616	-0.178452	-0.163146	0.274268	0.422977	1.1447	0.117144	-0.770863	-1.20079	0.0108814	-0.0870138	1.06615	0	orf, hypothetical protein [b1973]	A_07_P015223
b4176	yjeT	-0.245554	0.108229	0.00871849	-0.234791	0.0984049	0.0864878	-0.0529985	0.480914	0.163839	1.56303	0.497075	-0.461811	0.317899	0.170004	-0.111501	2.11304	0	orf, hypothetical protein [b4176]	A_07_P011598
b0228	yafM	-0.565905	-0.188555	0.471634	-1.06777	0.00563431	-1.37748	-0.268993	0.00720215	0.609042	-1.27334	-0.123913	2.20169	0.835623	0.673504	-0.471248	0.0545867	0	orf, hypothetical protein [b0228]	A_07_P007852
b3464	ftsY	0.0140896	-0.444706	-0.376055	0.385181	0.138285	1.24181	-0.056641	0.554661	-0.0612698	1.10369	0.635325	-0.339625	0.290388	0.197273	-0.126957	2.06398	0	cell division membrane protein [b3464]	A_07_P007256
b3627	rfaI	-0.438103	-0.118435	0.607901	0.0655937	0.113411	1.0457	0.0460735	0.0350504	0.17791	0.379665	1.22312	0.196029	0.215673	0.408027	-0.180977	2.57807	0	UDP-D-galactose: [b3627]	A_07_P017078
b2958	yggN	-0.302356	-0.517281	-0.464117	-0.162745	-0.243398	-0.430904	-0.337979	0.679152	-0.0516644	0.599377	-0.346797	0.0105019	-0.447107	0.072798	-0.205389	0.28099	0	orf, hypothetical protein [b2958]	A_07_P011931
b0359		0.394145	-0.770887	-0.732133	0.162889	0.131145	-0.423847	-0.162968	0.753893	-0.210195	-1.24815	0.261622	-1.16737	1.37423	-0.0905111	-0.0362286	#N/A	0	putative transferase [b0359]	A_07_P010289
b1946	fliN	-0.149664	0.511265	1.43055	-0.114983	0.277054	2.7235	0.390844	-0.0639267	-0.122581	3.09776	2.65282	-0.630554	-3.5608	0.45894	-0.034048	0	1	flagellar biosynthesis, component of motor switch and energizing, enabling rotation and determining its direction [b1946]	A_07_P015092
b1018	efeO	-1.40902	0.268826	-0.32818	0.335463	-0.897821	0.229404	-0.406147	0.425456	-0.894527	4.04049	0.537962	-0.215796	-1.66211	-0.0367262	-0.18471	0	0	orf, hypothetical protein [b1018]	A_07_P001316
b1241	adhE	0.053134	-0.249626	0.213522	-0.849091	0.361655	-2.49289	-0.0940811	0.974894	-0.0141544	-1.2137	0.044033	0.401114	-0.295552	0.351472	-0.222776	0.0454812	0	CoA-linked acetaldehyde dehydrogenase and iron-dependent alcohol dehydrogenase; pyruvate-formate-lyase deactivase [b1241]	A_07_P007143
b0596	entA	-0.989471	-0.0935574	0.259073	1.4921	0.127625	1.16021	0.159155	-0.0629253	-0.681308	2.76964	2.50406	-0.120399	-4.49533	0.409856	-0.125351	0.703964	0	2,3-dihydro-2,3-dihydroxybenzoate dehydrogenase, enterochelin biosynthesis [b0596]	A_07_P016737
b3398	yrfF	0.333451	0.0158424	0.518448	0.315664	-0.158039	-0.0189276	0.205073	0.29552	-0.147193	1.24487	1.74486	0.187879	-0.422246	0.520265	-0.157596	0.598316	0	putative dehydrogenase [b3398]	A_07_P018019
b3065	rpsU	-0.720528	0.264513	0.0268326	0.112503	-0.15417	0.953798	-0.0941698	0.383673	0.0345211	2.81296	0.576645	-1.5102	-1.52067	-0.12884	0.0173353	3.09035	0	30S ribosomal subunit protein S21 [b3065]	A_07_P000059
b0787	ybhM	-0.187594	0.0256519	-0.391314	0.227794	0.00698948	-0.293348	-0.0636946	0.470329	0.410576	0.291463	0.203419	-0.518978	0.561637	0.141337	-0.102516	0.142627	0	orf, hypothetical protein [b0787]	A_07_P004387
b2175	spr	-0.518623	-0.0396328	0.547955	0.366869	-0.077424	0.781786	0.0558287	0.291029	0.0816498	4.06954	1.06836	-0.680729	-1.05265	0.190078	-0.0671244	1.14707	0	putative lipoprotein [b2175]	A_07_P000674
b3752	rbsK	-0.13385	-0.287563	0.45829	-0.895045	0.0566692	0.711565	-0.1603	0.416495	0.247254	1.68105	0.12547	1.37964	-1.50112	0.542215	-0.351258	0.655737	0	ribokinase [b3752]	A_07_P005685
b3110	yhaO	-0.876114	-0.461842	-0.276441	-0.92681	1.54408	-1.58364	-0.199425	-0.00734138	0.43552	-0.978942	0.243568	3.67376	0.743237	1.08638	-0.642901	1.72276	1	putative transport system permease protein [b3110]	A_07_P000276
b1021	pgaD	-0.1204	-0.123749	-0.865607	0.406919	0.308982	1.21936	-0.0787711	0.0820761	0.22466	0.391838	0.724296	-0.124261	0.512127	0.226693	-0.152732	0	1	orf, hypothetical protein [b1021]	A_07_P001332
b2002	yeeS	-0.420823	0.286623	0.167545	-0.467125	0.417252	1.80896	-0.00330582	0.175337	-0.559435	3.04242	1.63959	2.97066	1.24273	1.05654	-0.529922	0.704714	0	putative DNA repair protein, RADC family [b2002]	A_07_P015336
b2707	srlR	-0.271343	-0.199083	0.250225	-0.540654	0.167519	-0.23663	-0.118667	0.322777	0.207726	-0.84802	0.378544	0.953899	1.16798	0.465737	-0.292202	0.237832	0	regulator for gut [b2707]	A_07_P001981
b3566	xylF	-0.409997	0.670195	0.242205	-1.08167	0.105646	-3.09014	-0.094725	0.384113	-0.863421	-0.984854	1.45885	2.54631	-0.887777	0.881463	-0.488094	0.675831	0	xylose binding protein transport system [b3566]	A_07_P007757
b0307	ykgF	0.0801744	-0.147316	0.277281	-0.969147	0.317266	-1.2556	-0.0883485	0.630844	0.105396	-0.99571	0.259095	4.65382	1.86965	1.41229	-0.750319	1.63256	1	orf, hypothetical protein [b0307]	A_07_P008226
b1920	fliY	-0.322177	-0.0456181	1.09506	-0.926485	0.205116	0.908299	0.00118008	0.266673	-0.168514	-0.437096	1.16542	0.0742455	-0.848198	0.334457	-0.166638	1.03669	0	putative periplasmic binding transport protein [b1920]	A_07_P014964
b3403	pck	0.120027	-0.239021	0.514864	-0.466322	0.250078	0.87606	0.0359251	0.0538607	-0.226096	1.62949	1.53882	1.3741	-2.07341	0.685171	-0.324623	0.746123	0	phosphoenolpyruvate carboxykinase [b3403]	A_07_P018041
b0159	mtn	0.312692	-0.17313	0.380394	0.00762939	-0.00653935	1.44071	0.104209	0.831406	0.171556	0.358005	0.564989	-0.331162	0.595396	0.309197	-0.102494	3.5467	0	orf, hypothetical protein [b0159]	A_07_P002758
b0646	djlB	0.463801	0.100853	0.248476	0.142514	-2.69311	-0.12759	-0.347493	-0.345077	0.00625801	-0.92124	0.549437	0.0899925	0.216353	0.0751526	-0.211323	0.0942222	0	putative enzyme of polynucleotide modification [b0646]	A_07_P009800
b2296	ackA	-0.0117664	-0.335829	0.498018	0.434211	0.412594	1.15399	0.199446	0.818024	0.408919	-1.19343	0.622631	-1.09293	0.302591	0.18916	0.00514259	2.07018	0	acetate kinase [b2296]	A_07_P013766
b3733	atpG	-0.319759	-0.195284	0.607569	-0.910933	-0.0599613	1.05287	-0.175674	-0.162635	-0.183725	1.10464	1.06995	0.744867	-1.66569	0.367114	-0.271394	2.29316	0	membrane-bound ATP synthase, F1 sector, gamma-subunit [b3733]	A_07_P005587
b4382	deoA	0.382942	0.256973	0.375973	0.0662851	-0.289934	-0.896477	0.158448	0.610687	-0.146637	-1.87062	1.25928	-0.0800362	2.10238	0.410823	-0.126188	0.55895	0	thymidine phosphorylase [b4382]	A_07_P017592
b1415	aldA	-0.587113	0.955355	0.661762	-2.39773	-0.247968	-1.70719	-0.323139	0.232696	-0.230808	-0.709875	0.275774	2.42474	-1.44538	0.675601	-0.49937	0.721834	0	aldehyde dehydrogenase, NAD-linked [b1415]	A_07_P009166
b2609	rpsP	-0.238227	0.0119762	0.25742	0.363519	0.0562582	1.11897	0.0901892	0.87824	0.0198231	2.65027	0.61753	-0.187487	-1.10562	0.332026	-0.120919	1.96287	0	30S ribosomal subunit protein S16 [b2609]	A_07_P019921
b3603	lldP	0.355944	0.479237	0.930962	-2.20082	-0.600027	-2.20325	-0.206941	1.0565	0.186408	-0.690636	-0.619513	1.32584	-0.956818	0.487309	-0.347125	0	1	L-lactate permease [b3603]	A_07_P016959
b2969	yghE	0.0168734	-0.164119	-0.101358	-0.0785999	-0.328577	0.205444	-0.131156	0.694721	0.0534754	1.97519	0.100804	-0.540483	-0.977622	0.0771296	-0.104143	1.92251	0	putative general secretion pathway for protein export [b2969]	A_07_P011983
b1709	btuD	-0.170472	0.297476	0.282614	-1.16478	-0.0594635	-1.19202	-0.162925	0.697407	-0.170825	-0.476767	0.224999	-0.668031	-0.339466	0.0208876	-0.0919061	0.0184783	0	ATP-binding component of vitamin B12 transport system [b1709]	A_07_P018600
b0592	fepB	-0.920905	0.256157	-0.0537243	-0.0933619	0.0292196	1.57975	-0.156523	0.552704	-0.484176	1.68305	0.699334	-1.62689	-0.770597	-0.214757	0.0291171	0	0	ferric enterobactin [b0592]	A_07_P016720
b3588	aldB	0.245322	1.28112	0.751698	-3.85431	-0.0199623	-5.73946	-0.319226	1.39119	-0.651197	-2.2467	-0.462088	2.04148	-1.40104	0.579846	-0.449536	0.912172	0	aldehyde dehydrogenase B [b3588]	A_07_P016883
b2285	nuoE	0.187545	0.397991	-0.203508	-0.729673	-0.149226	-0.592273	-0.0993744	0.200027	-0.145737	0.395574	0.881913	1.40452	-0.303655	0.585182	-0.342278	0.562541	1	NADH dehydrogenase I chain E [b2285]	A_07_P013712
b1132	hflD	-0.0735025	0.341032	0.142984	-0.266778	0.116744	0.54076	0.052096	0.788071	-0.121414	2.43313	0.723565	-0.66342	-1.38141	0.1817	-0.0648022	1.01855	0	orf, hypothetical protein [b1132]	A_07_P006612
b0830	gsiB	0.998736	-0.0987339	0.293791	-0.756255	-1.24033	0.773562	-0.160558	1.10964	-0.160845	0.187601	-0.196558	0.140926	0.576969	0.223292	-0.191925	1.16486	1	putative transport protein [b0830]	A_07_P004603
b3732	atpD	-0.385781	-0.150745	0.216904	-0.530172	0.239136	1.51499	-0.122132	-0.052289	-0.0677309	1.17043	0.980027	0.63311	-1.43132	0.373279	-0.247706	2.90677	0	membrane-bound ATP synthase, F1 sector, beta-subunit [b3732]	A_07_P005582
b0472	recR	-0.232274	-0.140188	0.413898	0.0439787	0.167983	1.02002	0.0506796	0.83009	0.0585165	1.28002	0.489258	-0.652319	-0.431899	0.181386	-0.0653533	2.18224	0	recombination and repair [b0472]	A_07_P021466
b3731	atpC	-0.450062	-0.177263	0.74909	-0.455941	-0.0364399	1.66549	-0.0741232	-0.012845	-0.0641746	1.68296	1.07901	0.504701	-1.31686	0.376673	-0.225398	2.78045	0	membrane-bound ATP synthase, F1 sector, epsilon-subunit [b3731]	A_07_P005580
b1829	htpX	-0.200149	-0.0569954	0.0450478	-0.154854	0.1398	0.395638	-0.04543	0.0476608	-0.059515	0.0567331	1.09096	-0.392703	0.0809813	0.171601	-0.108515	0	1	heat shock protein, integral membrane protein [b1829]	A_07_P015826
b0962	helD	0.0060339	0.00313187	0.113705	-0.200257	-0.0332298	-0.0261021	-0.0221233	0.731899	0.246173	-0.379706	0.170817	0.208248	0.55946	0.339284	-0.180704	0	0	DNA helicase IV [b0962]	A_07_P005259
b2936	yggG	0.681643	0.339535	0.364944	0.460021	0.212754	-1.16895	0.411779	1.05677	0.0576763	-1.27035	1.33325	1.23435	0.174352	0.920513	-0.254367	1.14116	0	orf, hypothetical protein [b2936]	A_07_P011829
b0398	sbcD	0.013238	-0.316799	-0.47154	0.0795765	0.0274544	0.899214	-0.133614	0.43467	-0.112751	1.07884	0.477975	-0.428819	-0.262923	0.0927687	-0.113191	0	0	ATP-dependent dsDNA exonuclease [b0398]	A_07_P021103
b3506	slp	0.546279	-0.956665	-0.259354	0.116479	-0.159178	-1.83954	-0.142488	0.136863	0.297997	-3.90222	0.337531	0.541115	-1.40852	0.328376	-0.235432	0.165734	0	outer membrane protein induced after carbon starvation [b3506]	A_07_P007464
b3735	atpH	-0.465109	-0.0105858	0.660183	-0.531162	0.00088501	0.607661	-0.0691578	-0.171999	-0.0920258	0.861247	1.25492	0.215036	-1.38709	0.301484	-0.185321	1.47591	0	membrane-bound ATP synthase, F1 sector, delta-subunit [b3735]	A_07_P005596
b1446	ydcY	-0.451691	-0.731394	-0.572216	0.259613	-0.145329	0.900171	-0.328203	0.359292	0.536116	0.854972	-0.681793	-0.502885	0.506537	-0.0723176	-0.127943	0.000517621	0	orf, hypothetical protein [b1446]	A_07_P009325
b2786	barA	-0.25484	-0.0542641	0.527546	-0.539561	0.0241919	0.52334	-0.0593855	0.304592	0.138744	1.57654	0.576201	-0.0482044	-0.968834	0.242833	-0.151109	1.7844	0	sensor-regulator, activates OmpR by phophorylation [b2786]	A_07_P002376
b2547	yphE	0.190957	0.601098	0.273363	-0.831841	-0.053196	-0.811941	0.036076	0.899817	0.0343752	-0.388218	0.369508	0.507534	0.910736	0.452809	-0.208366	1.40623	0	putative ATP-binding component of a transport system [b2547]	A_07_P019639
b1866	aspS	0.0389586	-0.0230503	0.7227	-0.332729	0.171467	-0.149329	0.115469	0.715906	0.0145025	0.405295	0.810616	0.202981	0.522445	0.436002	-0.160266	0.466939	0	aspartate tRNA synthetase [b1866]	A_07_P016009
b1447	ydcZ	-0.243171	0.0353279	0.246191	0.302843	-0.0179386	1.8408	0.0646505	0.999105	0.295619	0.503082	0.0928259	0.432899	1.23848	0.455112	-0.195231	0.302783	1	orf, hypothetical protein [b1447]	A_07_P009328
b3508	yhiD	1.66677	0.191514	0.963314	0.955347	-0.145098	-2.28766	0.72637	1.86842	0.438903	0.0594645	1.06371	0.428679	-5.23641	0.949928	-0.111779	0.147898	0	putative transport ATPase [b3508]	A_07_P007475
b2331	yfcN	-0.00144863	0.0988541	0.484179	0.196781	-0.00421619	1.06877	0.15483	0.232722	0.18198	0.72784	1.24097	0.820636	-0.0204935	0.619077	-0.232124	1.16615	0	orf, hypothetical protein [b2331]	A_07_P013941
b1327	ycjY	-0.274589	-0.602739	-0.741829	-0.0903192	-0.646898	-0.47659	-0.471275	0.213388	-0.309874	-1.08811	-0.127203	-0.116132	0.262945	-0.0849551	-0.19316	2.29814	1	orf, hypothetical protein [b1327]	A_07_P014618
b2292	yfbS	0.10758	0.0023613	0.0205975	0.302596	0.400262	-0.383109	0.166679	0.557399	1.066	0.0889139	0.061409	3.45404	0.912562	1.28471	-0.559017	1.40804	0	putative transport protein [b2292]	A_07_P013750
b1727	yniC	-0.409395	-0.179232	0.0523605	0.0602512	0.103908	0.722784	-0.0744215	0.841569	-0.00977516	1.10498	0.128727	-0.924633	0.0834179	0.00897194	-0.0416967	0	0	putative phosphatase [b1727]	A_07_P018685
b1334	fnr	0.173302	-0.295071	0.202808	0.101824	-0.0295134	0.506114	0.03067	0.544532	0.0749464	0.119473	0.656124	-0.845847	0.129797	0.107439	-0.0383844	2.24664	1	transcriptional regulation of aerobic, anaerobic respiration, osmotic balance [b1334]	A_07_P014647
b4207	fklB	-0.0520544	0.0735016	-0.126896	0.00239563	0.0725088	1.36329	-0.00610886	0.916722	-0.185404	2.49748	0.433466	-0.46806	-1.30704	0.174181	-0.090145	1.94885	0	FKBP-type 22KD peptidyl-prolyl cis-trans isomerase [b4207]	A_07_P011753
b1198	dhaM	-0.144173	-1.28809	-0.306444	-0.510692	0.267287	0.140194	-0.396423	0.330478	0.622673	-0.807192	-0.960628	-0.708875	1.08807	-0.179088	-0.108667	0.795985	0	putative PTS system enzyme I [b1198]	A_07_P006942
b0407	yajC	0.0375223	-0.748636	0.0499496	-0.344116	0.0196533	0.877432	-0.197125	0.249204	-0.182674	0.407089	0.522507	-0.344299	0.302876	0.0611842	-0.129155	1.75904	0	orf, hypothetical protein [b0407]	A_07_P021148
b0006	yaaA	-0.0970087	0.0402431	0.262051	-0.224525	-0.0830145	0.69986	-0.020451	0.63976	0.0417233	0.208922	0.43699	-0.269464	-0.312293	0.212252	-0.116352	2.82945	0	orf, hypothetical protein [b0006]	A_07_P010722
b2908	pepP	0.2842	-0.828442	-0.151798	0.368961	0.144122	0.884072	-0.0365913	0.68689	-0.110048	0.62218	0.492453	0.822162	0.574595	0.472864	-0.254728	0.746306	1	proline aminopeptidase P II [b2908]	A_07_P006506
b1120	cobB	-0.218287	0.0325737	0.208963	0.0384331	0.113572	0.908511	0.035051	0.323242	-0.0243874	0.965312	0.982043	0.0214272	-0.258657	0.325581	-0.145265	0.448288	0	putative nicotinic acid mononucleotide:5,6-dimethylbenzimidazole [b1120]	A_07_P001805
b2350	yfdG	-0.72453	0.100969	0.371302	0.0424566	-0.014595	1.51635	-0.0448795	0.184379	0.564762	2.33444	0.288493	-0.927255	-0.210125	0.0275948	-0.0362372	2.06569	0	orf, hypothetical protein [b2350]	A_07_P014031
b2157	yeiE	-0.772891	0.0562115	0.34964	0.693578	0.15309	1.67229	0.0959257	-0.299647	0.0855875	-0.443102	1.67403	1.20538	0.166749	0.666336	-0.285205	0.226366	0	putative transcriptional regulator LYSR-type [b2157]	A_07_P003546
b4156	yjeM	-0.105318	-0.0639191	-0.243807	0.0594935	0.439953	-0.689244	0.0172805	1.09367	0.247972	0.137209	-0.119031	0.551768	1.77599	0.443596	-0.213158	1.20969	0	putative transport [b4156]	A_07_P011513
b3750	rbsC	0.0379934	0.274666	0.509573	-1.26757	0.250078	-0.383271	-0.0390518	0.649859	0.0927334	0.994308	0.30994	1.85418	-2.21233	0.726679	-0.382865	0.495165	0	D-ribose high-affinity transport system [b3750]	A_07_P005671
b4051	qor	0.511365	0.167709	-0.0509815	0.0465326	-0.0798435	-1.0578	0.118956	1.40995	-0.0254679	-2.36577	0.141211	1.32891	0.738603	0.71365	-0.297347	0	1	quinone oxidoreductase [b4051]	A_07_P008897
b1088	yceD	-0.279154	0.0989799	0.0508404	0.261848	-0.0736847	0.857342	0.0117661	-0.0285282	0.271976	2.0274	0.959095	-0.689732	-0.889227	0.128203	-0.0582184	1.70367	0	orf, hypothetical protein [b1088]	A_07_P001644
b3821	pldA	0.110386	0.0369034	0.254631	0.65541	0.0347681	1.44179	0.21842	0.808829	0.255988	2.16284	0.757489	-0.676483	-0.9171	0.286456	-0.0340181	3.07491	0	outer membrane phospholipase A [b3821]	A_07_P005971
b0477	gsk	-0.22316	-0.44858	-0.216425	-0.491806	0.325953	0.0540733	-0.210804	0.455197	-0.145041	1.47454	0.224177	-0.828523	0.163815	-0.0735474	-0.0686281	0	0	inosine-guanosine kinase [b0477]	A_07_P021491
b3397	nudE	-0.0475674	-0.123667	-0.308842	-0.239669	-0.169657	1.40627	-0.17788	0.27234	-0.279961	1.70198	0.640595	-0.456854	0.0941057	0.04403	-0.110955	2.03339	0	orf, hypothetical protein [b3397]	A_07_P018014
b2393	nupC	-0.546093	-0.154434	0.878786	-0.35035	-0.463635	0.0193329	-0.127145	0.452639	-0.103688	0.408853	0.435782	-1.10158	-0.215418	-0.0792129	-0.0239662	0.604545	0	permease of transport system for 3 nucleosides [b2393]	A_07_P014250
b0802	ybiJ	-1.47498	-0.00884819	-0.25527	-0.372275	-0.102577	-0.325863	-0.44279	-0.317359	0.147748	-0.801957	0.00521564	-0.222825	0.63982	-0.0968051	-0.172992	1.77262	0	orf, hypothetical protein [b0802]	A_07_P004463
b0534	sfmF	0.426594	-2.90994	-0.386757	0.203093	0.557708	1.27149	-0.421861	-0.0211716	0.13604	0.275474	-0.218096	-0.170653	0.520564	-0.06847	-0.176695	0.277899	0	putative fimbrial-like protein [b0534]	A_07_P016456
b2509	xseA	-0.196053	0.191778	-0.230696	-0.0441875	0.144861	1.15379	-0.0268593	0.602178	-0.192562	1.61931	0.671464	-0.542867	0.768302	0.134553	-0.0807062	1.65662	0	exonuclease VII, large subunit [b2509]	A_07_P013602
b1304	pspA	0.307925	-0.966362	-0.0986595	0.857861	0.105315	0.259117	0.0412159	1.07447	-0.385615	0.708059	0.596125	-0.865916	1.08348	0.104767	-0.0317755	0.87195	1	phage shock protein, inner membrane protein [b1304]	A_07_P014505
b0048	folA	-0.5316	0.0206318	0.407911	-0.161537	-0.17172	-1.42241	-0.0872627	0.852892	-0.0466213	-0.463438	0.0927048	-0.555454	-1.71015	0.0858803	-0.0865715	1.46288	0	dihydrofolate reductase type I; trimethoprim resistance [b0048]	A_07_P010929
b0884	infA	-0.101492	-0.560242	-0.116665	0.503454	0.410551	1.98477	0.0271213	0.217859	0.439573	2.20806	0.583959	-1.51953	-0.853373	-0.0695357	0.0483285	1.84243	0	protein chain initiation factor IF-1 [b0884]	A_07_P004869
b2714	ascG	-0.350464	-0.0154819	-0.053503	-0.649073	0.121141	0.754766	-0.189476	0.335991	0.216822	0.0389204	0.0385323	-0.0654755	0.481071	0.131467	-0.160472	0.731095	0	ascBF operon repressor [b2714]	A_07_P002018
b0894	dmsA	-0.209332	-0.805817	-1.9606	-0.0427566	0.236763	-1.43724	-0.556348	-0.35826	0.516332	-0.593029	-0.667446	4.7927	3.12388	1.07083	-0.81359	1.40162	0	anaerobic dimethyl sulfoxide reductase subunit A [b0894]	A_07_P004916
b0903	pflB	-0.178331	-0.828403	-0.0876121	-0.153323	0.180085	-0.884254	-0.213517	0.740257	-0.0220575	0.0629635	-0.202438	0.685807	0.217103	0.300392	-0.256955	0.893309	1	formate acetyltransferase 1 [b0903]	A_07_P004961
b1847	yebF	0.584559	0.791525	0.370937	0.105698	0.0582714	-0.481289	0.382198	0.712432	0.16593	0.75746	1.4243	-0.189205	-0.298958	0.528364	-0.0730828	0.154214	0	orf, hypothetical protein [b1847]	A_07_P015914
b0730	mngR	-0.0117521	-0.222715	-0.265406	0.344814	-0.0036726	0.651998	-0.0317463	0.309101	0.299311	0.378533	0.450056	-0.580786	0.60289	0.119421	-0.0755834	0	0	transcriptional regulator of succinylCoA synthetase operon [b0730]	A_07_P010170
b1757	ynjE	-0.245869	-0.558437	-0.372072	0.0667496	0.0180778	-0.124247	-0.21831	0.201491	-0.00624466	-0.280981	0.300282	3.38895	0.854167	0.97112	-0.594715	3.20608	0	putative thiosulfate sulfur transferase [b1757]	A_07_P018832
b0491	ybbM	-0.206672	-0.422306	-0.249836	-0.0147104	0.398678	1.02162	-0.0989693	0.179791	0.195605	0.142572	0.477908	0.346725	0.68258	0.300007	-0.199488	0.424959	0	putative metal resistance protein [b0491]	A_07_P016241
b1222	narX	0.114561	-0.849911	-0.116381	-0.212835	0.265909	0.0913296	-0.159731	-0.0345268	0.486156	-0.656398	0.217719	0.901243	1.32557	0.392648	-0.27619	1.17268	1	nitrate/nitrate sensor, histidine protein kinase acts on NarL regulator [b1222]	A_07_P007061
b2620	smpB	-0.351987	-0.159159	-0.123039	0.466244	-0.0177116	1.52413	-0.0371305	0.127168	0.0782957	0.495019	0.83168	-0.127718	-0.46827	0.227356	-0.132243	2.86633	0	small protein B [b2620]	A_07_P019980
b0757	galK	-0.0213861	-0.416559	-0.352304	-0.701751	0.182652	0.285843	-0.26187	0.248105	0.00130081	-0.123235	0.112566	0.0159159	0.741159	0.0944719	-0.178171	0.559209	0	galactokinase [b0757]	A_07_P004240
b1649	ydhM	0.291326	0.35104	0.0366211	-0.138951	-0.116924	0.19921	0.0846222	0.288445	0.336408	-0.874391	0.77468	-0.231412	0.114637	0.29203	-0.103704	0	0	orf, hypothetical protein [b1649]	A_07_P020877
b3661	nlpA	0.454153	-0.0458717	-0.0227604	-1.18535	-0.376615	0.0079546	-0.235289	0.577976	-0.460312	-0.580804	0.318656	0.740757	1.20426	0.294269	-0.264779	0.243524	0	lipoprotein-28 [b3661]	A_07_P017245
b0586	entF	-2.94337	0.894141	0.391481	1.01754	0.0535159	1.96138	-0.117338	-0.161045	-0.56281	2.84442	1.51188	-0.600872	-2.38287	0.0467879	-0.0820629	0	0	ATP-dependent serine activating enzyme [b0586]	A_07_P016690
b0948	rlmL	-0.14492	0.0081234	0.618286	-0.833625	0.108398	-0.023489	-0.0487474	0.811845	-0.193712	1.57087	0.37453	0.0626888	-0.672385	0.263838	-0.156293	3.05284	0	putative oxidoreductase [b0948]	A_07_P005186
b3390	aroK	0.125107	-0.714731	-0.44475	0.549995	-0.313618	1.59659	-0.159599	0.547521	0.137683	1.22615	-0.0258036	-0.267221	-0.20965	0.0980446	-0.128822	2.56224	0	shikimate kinase I [b3390]	A_07_P017976
b2576	srmB	-0.0193233	-0.0132885	0.143015	-0.114484	0.203187	0.207752	0.0398212	0.370759	0.000623703	1.51365	0.885006	-0.273713	-0.724261	0.245669	-0.102924	1.71962	0	ATP-dependent RNA helicase [b2576]	A_07_P019785
b2943	galP	0.491976	-0.467686	-0.273331	1.18473	-0.567367	0.610256	0.0736637	0.030942	-0.0435705	0.187711	1.36965	-1.12488	2.09128	0.0580368	0.00781347	2.4065	1	galactose-proton symport of transport system [b2943]	A_07_P011856
b2687	luxS	0.203547	-0.415543	-0.124786	0.298896	-0.182488	0.237311	-0.0440748	0.622548	0.307349	-0.750697	0.0721722	-0.647363	0.583435	0.0886767	-0.0663758	0.933395	1	orf, hypothetical protein [b2687]	A_07_P001907
b2495	yfgD	-0.170251	0.151894	0.169662	-0.508265	0.170221	0.464616	-0.0373476	0.845348	-0.0176687	-0.0789042	0.191648	-0.651504	0.125331	0.0919559	-0.0646518	0	0	putative oxidoreductase [b2495]	A_07_P013532
b1014	putA	0.357562	0.539541	0.487474	-1.79772	0.22737	-1.18798	-0.0371536	0.616272	-0.740242	-4.70757	1.14112	2.71381	2.22493	0.932739	-0.484946	0.704517	1	proline dehydrogenase, P5C dehydrogenase [b1014]	A_07_P001304
b1805	fadD	-0.413493	0.00111389	0.716538	-1.75744	0.0516481	-3.90877	-0.280326	0.247419	-0.180197	-1.62727	0.219912	-0.0344877	-0.889253	0.0631616	-0.171744	0	0	acyl-CoA synthetase, long-chain-fatty-acid--CoA ligase [b1805]	A_07_P015717
b1380	ldhA	-0.642796	0.277575	0.0469704	-1.00602	-0.456081	0.421807	-0.356071	0.343619	-0.379191	-2.67124	0.0952139	-1.7647	1.16659	-0.426264	0.0350966	2.63672	0	fermentative D-lactate dehydrogenase, NAD-dependent [b1380]	A_07_P014878
b1710	btuE	-0.0691891	0.173674	0.206978	-1.14417	-0.0790758	-1.33521	-0.182357	0.680057	-0.432571	-0.936404	0.333127	-0.175163	0.179236	0.101362	-0.14186	0.379153	0	vitamin B12 transport [b1710]	A_07_P018601
b3747	kup	-0.242217	0.0472889	0.362247	-0.564424	0.274921	-0.713071	-0.0244366	0.211987	0.0634661	1.42614	0.77854	-0.0123415	-1.4516	0.260413	-0.142425	2.70685	0	low affinity potassium transport system [b3747]	A_07_P005658
b1600	mdtJ	0.601329	0.0357513	-0.582904	0.572199	0.116843	1.64619	0.148644	-1.81291	-0.349084	3.52409	3.73476	-2.00802	0.900753	-0.108817	0.12873	1.0358	1	possible chaperone [b1600]	A_07_P020634
b1767	ansA	-0.160285	0.366833	0.122612	-0.299073	0.104215	0.897636	0.0268602	0.55522	-0.196119	1.02803	0.846785	-0.663796	0.310201	0.135522	-0.0543311	0	0	cytoplasmic L-asparaginase I [b1767]	A_07_P018885
b4387	ytjB	-0.101521	-0.412388	-0.431597	0.242047	-0.121613	0.97621	-0.165014	0.56546	-0.134255	0.380648	0.198011	-0.229169	0.311305	0.100012	-0.132513	0.394529	1	orf, hypothetical protein [b4387]	A_07_P017619
b2839	lysR	-0.405528	0.167614	0.0346336	0.168173	-0.651202	0.651741	-0.137262	0.162062	0.169871	-0.121796	0.378396	0.430792	0.0679426	0.28528	-0.211271	1.26326	0	positive regulator for lys [b2839]	A_07_P006179
b1848	yebG	0.297824	-0.26326	0.119581	0.295286	0.319624	0.632431	0.153811	-0.172755	0.385159	0.159295	1.37012	0.0937033	-0.426987	0.419057	-0.132623	2.04523	0	orf, hypothetical protein [b1848]	A_07_P015916
b2960	trmI	0.151771	0.0396233	-0.278023	0.142905	0.258973	-0.050025	0.0630499	0.900193	0.24742	-0.271432	0.162124	-0.559293	-0.0027523	0.187611	-0.0622806	2.05257	0	orf, hypothetical protein [b2960]	A_07_P011943
b3165	rpsO	-0.284462	-0.761059	-0.0860081	0.54912	-0.0311527	1.13993	-0.122712	0.0946751	0.0855751	2.58108	0.570316	-0.498384	-1.80241	0.0630455	-0.0928789	3.12556	0	30S ribosomal subunit protein S15 [b3165]	A_07_P000550
b1528	ydeA	0.200803	0.306739	-0.241366	0.649673	0.24718	2.84357	0.232606	0.228766	0.523033	0.607583	1.06458	-1.68775	2.54698	0.0321567	0.100225	0	0	putative resistance / regulatory protein [b1528]	A_07_P020286
b1363	trkG	0.0280647	-0.536268	-0.0445538	0.162472	0.138654	1.30596	-0.0503263	0.242788	0.604793	2.14314	0.119205	-0.543469	-1.03845	0.105829	-0.0780777	0.0235982	0	trk system potassium uptake; part of Rac prophage [b1363]	A_07_P014792
b3858	yihD	0.0120916	-0.798416	0.0413532	0.611492	0.0936756	1.29984	-0.0079607	0.544049	0.194162	-0.742844	0.355558	0.00172997	1.35325	0.273875	-0.140918	0.91294	0	orf, hypothetical protein [b3858]	A_07_P019075
b4277	yjgZ	0.359739	-0.587899	-1.15652	0.0966797	-0.934798	-0.150539	-0.44456	-0.232025	0.0698147	-0.431601	-0.054637	-0.0227418	0.0647135	-0.0598972	-0.192331	0.21471	0	orf, hypothetical protein [b4277]	A_07_P003917
b0735	ybgE	0.0723247	-0.581514	0.346596	-0.0867128	0.27721	-0.0979204	0.00558071	0.71585	0.334023	0.450317	0.0831413	-0.855702	0.898439	0.0693281	-0.0318737	2.29707	1	orf, hypothetical protein [b0735]	A_07_P010194
b2225	yfaP	-0.856328	-0.368705	-1.47392	0.495133	-0.363801	1.08754	-0.513525	-0.432872	0.244906	0.486455	-0.239713	0.22519	-0.169043	-0.0506221	-0.231451	0.784755	0	orf, hypothetical protein [b2225]	A_07_P000913
b2113	mrp	0.145181	-0.170979	-0.212002	0.622553	0.268345	1.33291	0.13062	0.604234	0.217175	0.481524	0.68033	-0.151397	0.640943	0.337585	-0.103483	1.17992	0	putative ATPase [b2113]	A_07_P003330
b0188	tilS	0.207451	-0.298285	-0.590067	-0.052289	-0.527205	0.066061	-0.252079	0.439691	-0.292305	1.44446	0.205154	-0.336062	-0.233098	0.0041194	-0.128099	1.94392	1	cell cycle protein [b0188]	A_07_P002899
b3387	dam	-0.410806	-0.749702	-0.136919	-0.37416	-0.477605	1.01333	-0.429838	0.0726614	-0.0686617	0.350202	-0.185086	-0.130337	-0.681107	-0.0778558	-0.175991	1.68606	0	DNA adenine methylase [b3387]	A_07_P017965
b0492	ybbN	-0.0473833	0.247032	0.37842	-0.221599	-0.235779	0.731345	0.0241383	0.576574	0.392855	-0.969899	0.210864	-1.70204	1.36013	-0.130436	0.0772871	2.42138	0	putative thioredoxin-like protein [b0492]	A_07_P016249
b1758	ynjF	0.152256	-0.074028	0.0827618	0.200124	0.065362	0.954841	0.0852951	0.591214	-0.0616713	0.398203	0.834113	-0.37762	-0.2326	0.246509	-0.080607	0.318329	0	putative cytochrome oxidase [b1758]	A_07_P018839
b0930	asnS	-0.726318	-0.555366	-0.234783	0.0679769	-0.1365	0.893998	-0.316998	0.110218	-0.242027	1.45274	0.287635	-1.05404	0.273561	-0.224553	-0.0462227	0	0	asparagine tRNA synthetase [b0930]	A_07_P005096
b2326	yfcM	-0.312988	0.172892	0.148672	0.109891	0.253	1.87929	0.0742933	0.451372	0.165771	2.99909	0.712441	-0.189054	-0.854942	0.285133	-0.10542	0.82649	0	putative transporting ATPase [b2326]	A_07_P013916
b1066	rimJ	-0.102358	-0.437706	-0.216682	-0.225262	0.212703	-0.120369	-0.153861	0.48294	-0.00416183	-1.01114	0.165212	1.08825	1.20053	0.433061	-0.293461	0.184435	0	acetylation of N-terminal alanine of 30S ribosomal subunit protein S5 [b1066]	A_07_P001534
b3988	rpoC	-0.614931	-0.732191	0.133396	-0.357784	0.191251	0.52531	-0.276052	0.107757	-0.106063	-0.16466	0.275471	0.625926	-0.12811	0.225773	-0.250912	4.53905	0	RNA polymerase, beta prime subunit [b3988]	A_07_P008605
b1277	ribA	-0.0108919	-0.496008	0.30271	0.374039	0.303474	1.27193	0.0946646	0.413747	0.404639	0.883057	0.569533	-0.122471	0.130977	0.316362	-0.110849	0.15445	0	GTP cyclohydrolase II [b1277]	A_07_P014370
b2007	yeeX	-0.227795	-0.43177	0.278793	0.380952	0.260968	0.401604	0.0522297	0.714172	0.748191	-0.479584	-0.204061	0.20397	1.5759	0.365568	-0.156669	1.38691	0	putative alpha helix protein [b2007]	A_07_P015365
b0515	ylbA	-0.528803	0.121962	-0.272924	0.171523	-0.247627	0.692736	-0.151174	0.392251	-0.0949573	-0.365428	0.350787	-0.233539	1.77858	0.103636	-0.127405	0.338007	0	orf, hypothetical protein [b0515]	A_07_P016365
b3049	glgS	0.592287	-0.470013	-0.164288	-0.199872	0.218247	-2.25999	-0.00472756	0.939108	0.55619	-1.54574	-0.408888	3.21943	0.662071	1.07646	-0.540594	0.65022	0	glycogen biosynthesis, rpoS dependent [b3049]	A_07_P012366
b1642	slyA	-0.0727272	-0.359673	0.260641	0.598845	0.0564098	0.247944	0.0966991	0.782879	0.38276	0.165342	0.223794	0.423065	1.11658	0.453125	-0.178213	0	0	transcriptional regulator for cryptic hemolysin [b1642]	A_07_P020843
b2380	ypdA	0.0918188	-0.333763	-0.883823	0.157288	0.0957823	1.31707	-0.17454	0.54615	0.391317	0.458056	-0.362917	0.0141296	0.81605	0.14717	-0.160855	0.665533	1	putative sensor protein [b2380]	A_07_P014183
b0608	ybdR	0.987367	-0.198494	0.106125	0.329852	0.343784	-0.967185	0.313727	0.690679	0.384782	-0.423538	0.963392	0.514766	-0.358763	0.638405	-0.162339	0.891462	0	putative oxidoreductase [b0608]	A_07_P016796
b0098	secA	-0.345901	0.359112	0.140415	-0.179892	-0.185924	0.73432	-0.0424377	0.219396	0.0256557	2.03497	0.723747	0.134047	-0.511324	0.275711	-0.159075	3.86016	0	preprotein translocase; secretion protein [b0098]	A_07_P002461
b4069	acs	0.67765	2.36409	0.988674	-0.479493	-0.369826	-3.10474	0.63622	1.40594	-0.62487	-1.28848	2.22345	2.94219	-2.61679	1.48668	-0.425229	1.81182	0	acetyl-CoA synthetase [b4069]	A_07_P008986
b2762	cysH	1.97422	-1.41575	0.384247	-0.615712	-2.0487	1.87666	-0.344337	1.51928	-0.735332	3.83351	-0.721956	0.809197	-1.56076	0.217798	-0.281068	0.603531	1	3-phosphoadenosine 5-phosphosulfate reductase [b2762]	A_07_P002256
b2689	yqaA	-0.0534611	0.267324	0.0544376	0.193728	0.273609	0.837883	0.147128	0.168814	0.0654964	0.311864	1.30166	-0.0941105	0.212755	0.360465	-0.106668	3.36273	0	orf, hypothetical protein [b2689]	A_07_P001920
b2101	yegW	0.123526	-0.026104	0.118404	-0.0569792	0.185001	1.23269	0.0687696	0.416741	0.110003	0.422318	0.774027	-0.142856	1.18083	0.289479	-0.110355	0	0	putative transcriptional regulator [b2101]	A_07_P003270
b3949	frwC	0.324047	-0.299068	0.716115	-0.274678	0.437997	0.487946	0.180882	0.58067	0.884341	-1.2293	0.171282	1.99386	-0.857455	0.907539	-0.363329	0.944012	1	PTS system, fructose-like enzyme II component [b3949]	A_07_P019522
b2457	eutM	-0.105823	0.585259	0.105282	-1.04696	0.0407267	-0.473503	-0.084304	0.512642	-0.159541	-0.498281	0.484797	0.346665	0.692788	0.296141	-0.190222	0.360581	0	detox protein [b2457]	A_07_P013343
b0651	rihA	-0.507658	-0.351307	0.370085	-0.736141	-0.0196514	0.34421	-0.248935	0.269316	0.146945	1.57425	-0.072772	1.08619	-0.858326	0.357419	-0.303177	0.0463642	0	putative tRNA synthetase [b0651]	A_07_P009825
b3746	ravA	0.411998	-0.633863	-0.123217	0.160464	0.413903	-0.456893	0.0458571	0.22993	0.547475	-1.88604	0.449148	1.79679	0.859921	0.755835	-0.354989	0	0	putative 2-component regulator [b3746]	A_07_P005654
b2546	yphD	-0.699327	-0.56609	-0.460733	0.0077343	0.677837	-0.68695	-0.208116	0.355593	0.409226	-0.0350609	-0.300324	-0.217819	-0.689348	0.0616691	-0.134892	0.15421	0	putative transport system permease protein [b2546]	A_07_P019631
b1854	pykA	-0.0647249	-0.494272	-0.427156	-0.599859	0.240092	-0.376266	-0.269184	0.321772	0.0346193	-0.679763	-0.0768757	0.173123	0.698664	0.11316	-0.191172	0.242618	0	pyruvate kinase II, glucose stimulated [b1854]	A_07_P015946
[truncated: 3,386 more rows]

## Sheet: Fold-changes pyruvate transport
Only fold-changes of microarrays with good quality are taken into account – thus experiments A8, B6 and B7 are discarded.
[truncated: 4,235 more rows]

## Sheet: Overview over experiments
Samples	Measurement Description	Genotyp	Medium
[truncated: 24 more rows]
